# Supplementary material for: (2E)-N-Methyl-2-[(2E)-3-phenyl­prop-2-en-1-yl­idene]hydrazinecarbothio­amide
Source: Acta Crystallogr Sect E Struct Rep Online. 2012 Sep 5;68(Pt 10):o2842. doi: 10.1107/S1600536812037397 (PMC3470202; doi:10.1107/S1600536812037397)
Supplement: Supplementary file 1 [file e-68-o2842-sup1.cif]

##############################################################################
#                                                                            #
# This CIF contains the data in a paper accepted for publication in          #
# Acta Crystallographica Section E. It conforms to the requirements of       #
# Notes for Authors for Acta Crystallographica Section E, and has been       #
# peer reviewed under the auspices of the IUCr Commission on Journals.       #
#                                                                            #
# Full details of the Crystallographic Information File format               #
# are given in the paper "The Crystallographic Information File (CIF):       #
# a New Standard Archive File for Crystallography" by S. R. Hall, F. H.      #
# Allen and I. D. Brown [Acta Cryst. (1991), A47, 655-685].                  #
#                                                                            #
# The current version of the core CIF dictionary is obtainable from          #
# ftp://ftp.iucr.org/pub/cif_core.dic.                                       #
#                                                                            #
# Software is freely available for graphical display of the structure(s)     #
# in this CIF. For information consult the CIF software page                 #
# http://www.iucr.org/resources/cif/software.                                #
#                                                                            #
# This file may be used for bona fide research purposes within the           #
# scientific community so long as proper attribution is given to the journal # 
# article from which it was obtained.                                        #
#                                                                            #
##############################################################################
data_I
_audit_creation_method     'WinGX routine CIF_UPDATE'
_chemical_name_systematic
;
(2<i>E</i>)-<i>N</i>-Methyl-2-[(2<i>E</i>)-3-phenylprop-2-en-1-
ylidene]hydrazinecarbothioamide
;
_chemical_formula_moiety     'C11 H13 N3 S'
_chemical_formula_sum     'C11 H13 N3 S'
_chemical_formula_iupac     'C11 H13 N3 S'
_chemical_formula_weight     219.31
_symmetry_cell_setting     monoclinic
_symmetry_space_group_name_H-M     'P 21/n'
_symmetry_space_group_name_Hall     '-P 2yn'
loop_
    _symmetry_equiv_pos_as_xyz
    'x, y, z'
    '-x+1/2, y+1/2, -z+1/2'
    '-x, -y, -z'
    'x-1/2, -y-1/2, z-1/2'
_cell_length_a     5.5265(11)
_cell_length_b     9.4670(19)
_cell_length_c     22.534(5)
_cell_angle_alpha     90
_cell_angle_beta     91.206(3)
_cell_angle_gamma     90
_cell_volume     1178.7(4)
_cell_formula_units_Z     4
_cell_measurement_reflns_used     290
_cell_measurement_theta_min     1.5
_cell_measurement_theta_max     26.8
_cell_measurement_temperature     291(2)
_exptl_crystal_description     'needle'
_exptl_crystal_colour     'pale yellow'
_exptl_crystal_size_max     0.45
_exptl_crystal_size_mid     0.26
_exptl_crystal_size_min     0.24
_exptl_crystal_density_diffrn     1.236
_exptl_crystal_density_method     'not measured'
_exptl_crystal_F_000     464
_exptl_absorpt_coefficient_mu     0.246
_exptl_absorpt_correction_type     none
_exptl_special_details     ?
_diffrn_ambient_temperature     291
_diffrn_radiation_type     MoK\a
_diffrn_radiation_wavelength     0.71073
_diffrn_radiation_source     'fine-focus sealed tube'
_diffrn_radiation_monochromator     graphite
_diffrn_measurement_device_type     'Bruker SMART CCD area-detector'
_diffrn_measurement_method     '\y and \w scans'
_diffrn_reflns_number     8363
_diffrn_reflns_av_R_equivalents     0.0312
_diffrn_reflns_theta_min     1.81
_diffrn_reflns_theta_max     25.5
_diffrn_reflns_theta_full     25.5
_diffrn_measured_fraction_theta_max     1
_diffrn_measured_fraction_theta_full     1
_diffrn_reflns_limit_h_min     -6
_diffrn_reflns_limit_h_max     6
_diffrn_reflns_limit_k_min     -11
_diffrn_reflns_limit_k_max     11
_diffrn_reflns_limit_l_min     -27
_diffrn_reflns_limit_l_max     27
_refine_special_details
;
Refinement of <i>F</i>^2^ against ALL reflections. The weighted <i>R</i>-factor
<i>wR</i> and goodness of fit <i>S</i> are based on <i>F</i>^2^, conventional
<i>R</i>-factors <i>R</i> are based on <i>F</i>, with <i>F</i> set to zero for
negative <i>F</i>^2^. The threshold expression of <i>F</i>^2^ >
\s(<i>F</i>^2^) is used only for calculating <i>R</i>-factors(gt) <i>etc</i>.
and is not relevant to the choice of reflections for refinement.
<i>R</i>-factors based on <i>F</i>^2^ are statistically about twice as large
as those based on <i>F</i>, and <i>R</i>- factors based on ALL data will be
even larger.
;
_reflns_number_total     2201
_reflns_number_gt     1564
_reflns_threshold_expression     I>2\s(I)
_refine_ls_structure_factor_coef     Fsqd
_refine_ls_matrix_type     full
_refine_ls_R_factor_all     0.084
_refine_ls_R_factor_gt     0.0594
_refine_ls_wR_factor_gt     0.1497
_refine_ls_wR_factor_ref     0.1735
_refine_ls_goodness_of_fit_ref     1.061
_refine_ls_restrained_S_all     1.061
_refine_ls_number_reflns     2201
_refine_ls_number_parameters     137
_refine_ls_number_restraints     0
_refine_ls_hydrogen_treatment     constr
_refine_ls_weighting_scheme     calc
_refine_ls_weighting_details
         'calc w=1/[\s^2^(Fo^2^)+(0.0883P)^2^+0.2979P] where P=(Fo^2^+2Fc^2^)/3'
_atom_sites_solution_hydrogens     geom
_atom_sites_solution_primary     direct
_atom_sites_solution_secondary     difmap
_refine_ls_shift/su_max     0.001
_refine_ls_shift/su_mean     0.000
_refine_diff_density_max     0.376
_refine_diff_density_min     -0.323
_refine_ls_extinction_method     none
loop_
    _atom_type_symbol
    _atom_type_description
    _atom_type_scat_dispersion_real
    _atom_type_scat_dispersion_imag
    _atom_type_scat_source
    C C 0.0033 0.0016 'International Tables Vol C Tables 4.2.6.8 and 6.1.1.4'
    H H 0 0 'International Tables Vol C Tables 4.2.6.8 and 6.1.1.4'
    N N 0.0061 0.0033 'International Tables Vol C Tables 4.2.6.8 and 6.1.1.4'
    S S 0.1246 0.1234 'International Tables Vol C Tables 4.2.6.8 and 6.1.1.4'
_computing_data_collection     'SMART (Bruker, 2007)'
_computing_cell_refinement     'SAINT (Bruker, 2007)'
_computing_data_reduction     'SAINT (Bruker, 2007)'
_computing_structure_solution     'SIR92 (Altomare <i>et al.</i>, 1993)'
_computing_structure_refinement     'SHELXL97 (Sheldrick, 2008)'
_computing_molecular_graphics
             'ORTEP-3 (Farrugia, 1997) and CAMERON (Watkin <i>et al.</i>, 1993)'
_computing_publication_material
                             'PARST (Nardelli, 1995) and WinGX (Farrugia, 1999)'
loop_
    _atom_site_type_symbol
    _atom_site_label
    _atom_site_fract_x
    _atom_site_fract_y
    _atom_site_fract_z
    _atom_site_U_iso_or_equiv
    _atom_site_adp_type
    _atom_site_calc_flag
    _atom_site_refinement_flags
    _atom_site_occupancy
    _atom_site_symmetry_multiplicity
    _atom_site_disorder_assembly
    _atom_site_disorder_group
    S S1 -0.18251(17) 0.19579(9) 1.02989(4) 0.0887(4) Uani d . 1 1 . .
    N N1 0.2855(4) 0.1898(2) 0.90259(9) 0.0638(6) Uani d . 1 1 . .
    N N2 0.1638(4) 0.1576(3) 0.95336(10) 0.0675(6) Uani d . 1 1 . .
    H H2 0.2067 0.086 0.9746 0.081 Uiso calc R 1 1 . .
    N N3 -0.0653(4) 0.3521(3) 0.93696(10) 0.0709(7) Uani d . 1 1 . .
    H H3 0.0296 0.3671 0.9079 0.085 Uiso calc R 1 1 . .
    C C1 1.1293(5) -0.0205(3) 0.76071(12) 0.0668(7) Uani d . 1 1 . .
    H H1 1.1667 -0.0888 0.7891 0.08 Uiso calc R 1 1 . .
    C C2 1.2696(5) -0.0095(4) 0.71108(13) 0.0764(8) Uani d . 1 1 . .
    H H2A 1.4009 -0.0698 0.7066 0.092 Uiso calc R 1 1 . .
    C C3 1.2180(5) 0.0884(3) 0.66856(14) 0.0753(8) Uani d . 1 1 . .
    H H3A 1.3135 0.0957 0.6352 0.09 Uiso calc R 1 1 . .
    C C4 1.0231(6) 0.1766(3) 0.67547(14) 0.0760(8) Uani d . 1 1 . .
    H H4 0.9867 0.2435 0.6464 0.091 Uiso calc R 1 1 . .
    C C5 0.8811(5) 0.1673(3) 0.72468(13) 0.0685(7) Uani d . 1 1 . .
    H H5 0.7493 0.2275 0.7283 0.082 Uiso calc R 1 1 . .
    C C6 0.9323(4) 0.0688(3) 0.76925(11) 0.0571(6) Uani d . 1 1 . .
    C C7 0.7899(4) 0.0553(3) 0.82258(11) 0.0616(7) Uani d . 1 1 . .
    H H7 0.8363 -0.0157 0.849 0.074 Uiso calc R 1 1 . .
    C C8 0.6004(5) 0.1334(3) 0.83780(12) 0.0626(7) Uani d . 1 1 . .
    H H8 0.5532 0.2071 0.8128 0.075 Uiso calc R 1 1 . .
    C C9 0.4655(5) 0.1101(3) 0.89050(11) 0.0627(7) Uani d . 1 1 . .
    H H9 0.5088 0.0368 0.9161 0.075 Uiso calc R 1 1 . .
    C C10 -0.0242(5) 0.2395(3) 0.96975(12) 0.0621(7) Uani d . 1 1 . .
    C C11 -0.2592(6) 0.4535(4) 0.94608(16) 0.0907(10) Uani d . 1 1 . .
    H H11A -0.4034 0.422 0.9256 0.136 Uiso calc R 1 1 . .
    H H11B -0.2123 0.544 0.9309 0.136 Uiso calc R 1 1 . .
    H H11C -0.2896 0.4613 0.9877 0.136 Uiso calc R 1 1 . .
loop_
    _atom_site_aniso_label
    _atom_site_aniso_U_11
    _atom_site_aniso_U_22
    _atom_site_aniso_U_33
    _atom_site_aniso_U_12
    _atom_site_aniso_U_13
    _atom_site_aniso_U_23
    S1 0.1036(7) 0.0873(6) 0.0769(6) -0.0033(5) 0.0421(5) -0.0020(4)
    N1 0.0603(13) 0.0759(15) 0.0558(13) -0.0073(11) 0.0119(10) -0.0001(11)
    N2 0.0673(14) 0.0775(15) 0.0582(13) 0.0019(12) 0.0148(11) 0.0093(11)
    N3 0.0657(14) 0.0768(15) 0.0705(14) -0.0019(12) 0.0103(11) 0.0037(12)
    C1 0.0565(15) 0.0770(18) 0.0668(17) 0.0015(13) -0.0017(13) -0.0026(14)
    C2 0.0565(16) 0.095(2) 0.077(2) 0.0084(15) 0.0084(14) -0.0134(17)
    C3 0.0700(18) 0.085(2) 0.0713(18) -0.0077(16) 0.0201(14) -0.0150(16)
    C4 0.084(2) 0.0718(19) 0.0728(19) -0.0015(16) 0.0184(15) 0.0046(14)
    C5 0.0659(16) 0.0680(17) 0.0722(18) 0.0046(13) 0.0148(13) 0.0011(14)
    C6 0.0461(13) 0.0651(15) 0.0601(15) -0.0095(12) 0.0042(11) -0.0082(12)
    C7 0.0517(14) 0.0700(16) 0.0628(15) -0.0083(12) -0.0008(12) 0.0007(13)
    C8 0.0555(15) 0.0743(17) 0.0581(15) -0.0084(13) 0.0056(12) -0.0023(13)
    C9 0.0577(15) 0.0745(18) 0.0560(15) -0.0083(14) 0.0034(12) -0.0030(13)
    C10 0.0608(15) 0.0658(16) 0.0601(16) -0.0071(13) 0.0094(12) -0.0074(13)
    C11 0.076(2) 0.081(2) 0.115(3) 0.0053(16) 0.0029(18) 0.0001(19)
_geom_special_details
;
All e.s.d.'s (except the e.s.d. in the dihedral angle between two l.s. planes)
are estimated using the full covariance matrix. The cell e.s.d.'s are taken
into account individually in the estimation of e.s.d.'s in distances, angles
and torsion angles; correlations between e.s.d.'s in cell parameters are only
used when they are defined by crystal symmetry. An approximate (isotropic)
treatment of cell e.s.d.'s is used for estimating e.s.d.'s involving l.s.
planes.
;
loop_
    _geom_bond_atom_site_label_1
    _geom_bond_atom_site_label_2
    _geom_bond_site_symmetry_2
    _geom_bond_distance
    _geom_bond_publ_flag
    S1 C10 . 1.680(3) ?
    N1 C9 . 1.282(3) ?
    N1 N2 . 1.373(3) ?
    N2 C10 . 1.354(3) ?
    N2 H2 . 0.86 ?
    N3 C10 . 1.314(4) ?
    N3 C11 . 1.456(4) ?
    N3 H3 . 0.86 ?
    C1 C2 . 1.378(4) ?
    C1 C6 . 1.394(4) ?
    C1 H1 . 0.93 ?
    C2 C3 . 1.359(4) ?
    C2 H2A . 0.93 ?
    C3 C4 . 1.374(4) ?
    C3 H3A . 0.93 ?
    C4 C5 . 1.375(4) ?
    C4 H4 . 0.93 ?
    C5 C6 . 1.395(4) ?
    C5 H5 . 0.93 ?
    C6 C7 . 1.456(3) ?
    C7 C8 . 1.333(4) ?
    C7 H7 . 0.93 ?
    C8 C9 . 1.432(4) ?
    C8 H8 . 0.93 ?
    C9 H9 . 0.93 ?
    C11 H11A . 0.96 ?
    C11 H11B . 0.96 ?
    C11 H11C . 0.96 ?
loop_
    _geom_angle_atom_site_label_1
    _geom_angle_atom_site_label_2
    _geom_angle_atom_site_label_3
    _geom_angle_site_symmetry_1
    _geom_angle_site_symmetry_3
    _geom_angle
    _geom_angle_publ_flag
    C9 N1 N2 . . 116.3(2) ?
    C10 N2 N1 . . 119.5(2) ?
    C10 N2 H2 . . 120.2 ?
    N1 N2 H2 . . 120.2 ?
    C10 N3 C11 . . 125.0(3) ?
    C10 N3 H3 . . 117.5 ?
    C11 N3 H3 . . 117.5 ?
    C2 C1 C6 . . 121.4(3) ?
    C2 C1 H1 . . 119.3 ?
    C6 C1 H1 . . 119.3 ?
    C3 C2 C1 . . 120.7(3) ?
    C3 C2 H2A . . 119.7 ?
    C1 C2 H2A . . 119.7 ?
    C2 C3 C4 . . 119.2(3) ?
    C2 C3 H3A . . 120.4 ?
    C4 C3 H3A . . 120.4 ?
    C5 C4 C3 . . 121.0(3) ?
    C5 C4 H4 . . 119.5 ?
    C3 C4 H4 . . 119.5 ?
    C4 C5 C6 . . 120.9(3) ?
    C4 C5 H5 . . 119.6 ?
    C6 C5 H5 . . 119.6 ?
    C1 C6 C5 . . 116.9(2) ?
    C1 C6 C7 . . 119.8(2) ?
    C5 C6 C7 . . 123.2(2) ?
    C8 C7 C6 . . 127.2(3) ?
    C8 C7 H7 . . 116.4 ?
    C6 C7 H7 . . 116.4 ?
    C7 C8 C9 . . 123.6(3) ?
    C7 C8 H8 . . 118.2 ?
    C9 C8 H8 . . 118.2 ?
    N1 C9 C8 . . 120.3(3) ?
    N1 C9 H9 . . 119.8 ?
    C8 C9 H9 . . 119.8 ?
    N3 C10 N2 . . 115.8(2) ?
    N3 C10 S1 . . 124.5(2) ?
    N2 C10 S1 . . 119.7(2) ?
    N3 C11 H11A . . 109.5 ?
    N3 C11 H11B . . 109.5 ?
    H11A C11 H11B . . 109.5 ?
    N3 C11 H11C . . 109.5 ?
    H11A C11 H11C . . 109.5 ?
    H11B C11 H11C . . 109.5 ?
loop_
    _geom_torsion_atom_site_label_1
    _geom_torsion_atom_site_label_2
    _geom_torsion_atom_site_label_3
    _geom_torsion_atom_site_label_4
    _geom_torsion_site_symmetry_1
    _geom_torsion_site_symmetry_2
    _geom_torsion_site_symmetry_3
    _geom_torsion_site_symmetry_4
    _geom_torsion
    _geom_torsion_publ_flag
    C9 N1 N2 C10 . . . . 178.3(2) ?
    C6 C1 C2 C3 . . . . -0.6(4) ?
    C1 C2 C3 C4 . . . . -0.2(4) ?
    C2 C3 C4 C5 . . . . 0.3(5) ?
    C3 C4 C5 C6 . . . . 0.5(5) ?
    C2 C1 C6 C5 . . . . 1.4(4) ?
    C2 C1 C6 C7 . . . . -179.2(2) ?
    C4 C5 C6 C1 . . . . -1.3(4) ?
    C4 C5 C6 C7 . . . . 179.3(3) ?
    C1 C6 C7 C8 . . . . 178.7(2) ?
    C5 C6 C7 C8 . . . . -1.9(4) ?
    C6 C7 C8 C9 . . . . 178.0(2) ?
    N2 N1 C9 C8 . . . . 178.6(2) ?
    C7 C8 C9 N1 . . . . 179.7(2) ?
    C11 N3 C10 N2 . . . . 179.2(3) ?
    C11 N3 C10 S1 . . . . -2.5(4) ?
    N1 N2 C10 N3 . . . . -4.7(4) ?
    N1 N2 C10 S1 . . . . 176.89(18) ?
loop_
    _geom_hbond_atom_site_label_D
    _geom_hbond_atom_site_label_H
    _geom_hbond_atom_site_label_A
    _geom_hbond_site_symmetry_A
    _geom_hbond_distance_DH
    _geom_hbond_distance_HA
    _geom_hbond_distance_DA
    _geom_hbond_angle_DHA
    _geom_hbond_publ_flag
    N2 H2 S1 3_557 0.86 2.67 3.368(3) 139 yes
    N3 H3 N1 . 0.86 2.20 2.604(6) 109 no
    C11 H11C S1 . 0.96 2.75 3.108(6) 103 no
_iucr_refine_instructions_details
;
TITL    mects_m in P2(1)/n
CELL 0.71073   5.5265   9.4670  22.5337  90.000  91.206  90.000
ZERR    4.00   0.0011   0.0019   0.0045   0.000   0.003   0.000
LATT  1
SYMM  0.50000-X, 0.50000+Y, 0.50000-Z
SFAC    C   H   N   S
UNIT    44  52  12   4
MERG  2
OMIT -4 51
OMIT 0 0 15
L.S.    20
ACTA
BOND $H
HTAB
CONF
TEMP 18
WGHT    0.088300    0.297900
FVAR       0.63671
S1    4   -0.182511    0.195787    1.029891    11.00000    0.10357    0.08730 =
         0.07692   -0.00204    0.04213   -0.00330
N1    3    0.285470    0.189765    0.902594    11.00000    0.06027    0.07589 =
         0.05582   -0.00011    0.01195   -0.00735
N2    3    0.163816    0.157618    0.953359    11.00000    0.06725    0.07751 =
         0.05822    0.00933    0.01476    0.00189
AFIX  43
H2    2    0.206739    0.086019    0.974580    11.00000   -1.20000
AFIX   0
N3    3   -0.065341    0.352107    0.936957    11.00000    0.06573    0.07678 =
         0.07045    0.00366    0.01030   -0.00192
AFIX  43
H3    2    0.029568    0.367083    0.907859    11.00000   -1.20000
AFIX   0
C1    1    1.129251   -0.020465    0.760707    11.00000    0.05649    0.07695 =
         0.06682   -0.00262   -0.00175    0.00146
AFIX  43
H1    2    1.166665   -0.088802    0.789094    11.00000   -1.20000
AFIX   0
C2    1    1.269618   -0.009536    0.711082    11.00000    0.05654    0.09542 =
         0.07749   -0.01344    0.00836    0.00838
AFIX  43
H2A   2    1.400934   -0.069772    0.706646    11.00000   -1.20000
AFIX   0
C3    1    1.218047    0.088406    0.668557    11.00000    0.07005    0.08521 =
         0.07133   -0.01495    0.02008   -0.00770
AFIX  43
H3A   2    1.313513    0.095663    0.635196    11.00000   -1.20000
AFIX   0
C4    1    1.023094    0.176576    0.675468    11.00000    0.08416    0.07180 =
         0.07284    0.00457    0.01835   -0.00153
AFIX  43
H4    2    0.986678    0.243503    0.646419    11.00000   -1.20000
AFIX   0
C5    1    0.881138    0.167309    0.724677    11.00000    0.06592    0.06803 =
         0.07223    0.00110    0.01477    0.00464
AFIX  43
H5    2    0.749273    0.227491    0.728310    11.00000   -1.20000
AFIX   0
C6    1    0.932307    0.068789    0.769245    11.00000    0.04608    0.06514 =
         0.06006   -0.00816    0.00419   -0.00948
C7    1    0.789905    0.055282    0.822583    11.00000    0.05174    0.07004 =
         0.06282    0.00072   -0.00078   -0.00829
AFIX  43
H7    2    0.836334   -0.015746    0.848962    11.00000   -1.20000
AFIX   0
C8    1    0.600425    0.133395    0.837802    11.00000    0.05549    0.07427 =
         0.05809   -0.00227    0.00561   -0.00836
AFIX  43
H8    2    0.553185    0.207067    0.812836    11.00000   -1.20000
AFIX   0
C9    1    0.465533    0.110102    0.890504    11.00000    0.05767    0.07451 =
         0.05604   -0.00298    0.00338   -0.00827
AFIX  43
H9    2    0.508763    0.036822    0.916088    11.00000   -1.20000
AFIX   0
C10   1   -0.024213    0.239481    0.969755    11.00000    0.06081    0.06577 =
         0.06012   -0.00740    0.00938   -0.00711
C11   1   -0.259176    0.453473    0.946084    11.00000    0.07580    0.08093 =
         0.11539    0.00009    0.00293    0.00526
AFIX 137
H11A  2   -0.403393    0.421995    0.925601    11.00000   -1.50000
H11B  2   -0.212340    0.543984    0.930927    11.00000   -1.50000
H11C  2   -0.289597    0.461273    0.987744    11.00000   -1.50000
HKLF   4
REM     mects_m in P2(1)/n
REM R1 =  0.0594 for   1564 Fo > 4sig(Fo)  and  0.0840 for all   2201 data
REM    137 parameters refined using      0 restraints
END
WGHT      0.0836      0.3048
REM Highest difference peak  0.376,  deepest hole -0.323,  1-sigma level  0.057
Q1    1  -0.1992  0.2985  1.0421  11.00000  0.05    0.38
Q2    1  -0.1810  0.0815  1.0354  11.00000  0.05    0.34
Q3    1   0.1475  0.0521  0.9628  11.00000  0.05    0.27
Q4    1   0.8779  0.0853  0.7446  11.00000  0.05    0.25
Q5    1  -0.1380  0.2035  0.9898  11.00000  0.05    0.22
Q6    1  -0.0442  0.3135  0.9690  11.00000  0.05    0.21
Q7    1  -0.0432  0.1986  1.0442  11.00000  0.05    0.21
Q8    1   0.9397  0.1470  0.7595  11.00000  0.05    0.20
Q9    1   0.0860  0.2181  0.9669  11.00000  0.05    0.19
Q10   1   0.9781 -0.0109  0.7569  11.00000  0.05    0.18
Q11   1   0.6431  0.0614  0.8210  11.00000  0.05    0.17
Q12   1   0.2812  0.2747  0.9000  11.00000  0.05    0.17
Q13   1  -0.2367  0.5466  0.9698  11.00000  0.05    0.16
Q14   1   0.6153  0.2299  0.8325  11.00000  0.05    0.16
Q15   1   0.3038  0.1171  0.8903  11.00000  0.05    0.16
Q16   1   1.1956 -0.0130  0.6809  11.00000  0.05    0.15
Q17   1   0.8760  0.2563  0.7402  11.00000  0.05    0.15
Q18   1   0.7621  0.1334  0.8320  11.00000  0.05    0.14
Q19   1   1.0641  0.1009  0.6655  11.00000  0.05    0.14
Q20   1   1.1853  0.1589  0.6737  11.00000  0.05    0.14
;
data_global
_journal_date_recd_electronic     2012-08-08
_journal_date_accepted     2012-08-30
_journal_name_full     'Acta Crystallographica, Section E'
_journal_year     2012
_journal_volume     68
_journal_issue     10
_journal_page_first     o2842
_journal_page_last     o2842
_journal_paper_category     QO
_journal_paper_doi     10.1107/S1600536812037397
_journal_coeditor_code     ZS2229
_publ_contact_author_name
;
Murali Krishna, Panchangam
;
_publ_contact_author_address
;
Department of Chemistry, M. S. Ramaiah Institute of Technology,
Bangalore 560 054, India
;
_publ_contact_author_email     muralikp21@gmail.com
_publ_contact_author_fax     '(+91) 80-23602306'
_publ_contact_author_phone     '(+91) 80-23600822 Extn 318'
_publ_section_title
;\
(2<i>E</i>)-<i>N</i>-Methyl-2-[(2<i>E</i>)-3-phenylprop-2-en-1-ylidene]\
hydrazinecarbothioamide
;
loop_
    _publ_author_name
    _publ_author_footnote
    _publ_author_address
    'Murali Krishna, P.' .
;
Department of Chemistry,
M. S. Ramaiah Institute of Technology,
M.S.R.I.T. Post, Bangalore 560 054,
Karnataka,
India
;
    'Anilkumar, G. N.' .
;
Department of Physics,
M. S. Ramaiah Institute of Technology,
M.S.R.I.T. Post, Bangalore 560 054,
Karnataka,
India
;
    'Hussain Reddy, K.' .
;
Department of Chemistry,
Sri Krishnadevaraya University,
Anantapur 515 003 (AP),
India
;
    'Kokila, M. K.' .
;
Department of Physics,
Bangalore University,
Bangalore 560 056,
Karnataka
India
;
