# Supplementary material for: (2E)-N-Methyl-2-[(2E)-3-phenyl­prop-2-en-1-yl­idene]hydrazinecarbothio­amide
Source: Acta Crystallogr Sect E Struct Rep Online. 2012 Sep 5;68(Pt 10):o2842. doi: 10.1107/S1600536812037397 (PMC3470202; doi:10.1107/S1600536812037397)
Supplement: Supplementary file 2 [file e-68-o2842-Isup2.hkl]

#
# h,k,l, Fc-squared, Fo-squared, sigma(Fo-squared) and status flag
#
data_I
_shelx_title '    mects_m in P2(1)/n'
_shelx_refln_list_code          4
_shelx_F_calc_maximum      141.57
_exptl_crystal_F_000       464.00
_reflns_d_resolution_high  0.8255
 
loop_
 _symmetry_equiv_pos_as_xyz
 'x, y, z'
 '-x+1/2, y+1/2, -z+1/2'
 '-x, -y, -z'
 'x-1/2, -y-1/2, z-1/2'
 
_cell_length_a     5.5265
_cell_length_b     9.4670
_cell_length_c    22.5337
_cell_angle_alpha  90.000
_cell_angle_beta   91.206
_cell_angle_gamma  90.000
 
_shelx_F_squared_multiplier     1.000
 
loop_
 _refln_index_h
 _refln_index_k
 _refln_index_l
 _refln_F_squared_calc
 _refln_F_squared_meas
 _refln_F_squared_sigma
 _refln_observed_status
   2   0   0     1305.30     1537.01     24.81 o
   4   0   0       89.47      107.64      6.49 o
   6   0   0        4.79        1.27      2.79 o
   1   1   0      531.01      670.01     11.43 o
   2   1   0     1351.94     1736.64     21.79 o
   3   1   0      715.98      896.53     12.36 o
   4   1   0        9.72       11.85      1.54 o
   5   1   0        6.73        7.83      1.75 o
   6   1   0       25.24       31.22      2.84 o
   0   2   0      204.67      221.07      5.02 o
   1   2   0        0.14       -0.46      0.41 o
   2   2   0      414.68      492.27      6.31 o
   3   2   0       98.60      116.19      2.86 o
   4   2   0        3.61        0.79      1.22 o
   5   2   0       38.40       38.39      2.59 o
   6   2   0       23.30       24.21      2.70 o
   1   3   0        0.11        0.74      0.57 o
   2   3   0       49.63       47.46      1.91 o
   3   3   0      169.84      157.75      3.50 o
   4   3   0      127.96      141.84      3.58 o
   5   3   0       37.03       40.85      2.69 o
   6   3   0        0.22       -1.58      1.88 o
   0   4   0      140.48      126.68      4.07 o
   1   4   0       83.50       55.78      2.05 o
   2   4   0      260.47      265.13      4.06 o
   3   4   0       55.99       45.48      1.85 o
   4   4   0       50.22       51.53      2.29 o
   5   4   0       14.86       12.72      1.93 o
   6   4   0        1.40        4.51      2.01 o
   1   5   0      632.75      597.44      8.39 o
   2   5   0       40.34       33.47      1.49 o
   3   5   0       13.97       13.90      2.64 o
   4   5   0        0.35       -2.09      1.10 o
   5   5   0        0.27       -3.20      1.60 o
   6   5   0        0.73        0.56      2.42 o
   0   6   0      392.98      380.25      9.67 o
   1   6   0      259.28      249.33      5.15 o
   2   6   0       43.95       40.17      2.23 o
   3   6   0       12.62       11.35      1.90 o
   4   6   0       43.01       37.69      2.84 o
   5   6   0        0.00       -0.89      2.19 o
   1   7   0      135.76      140.78      3.84 o
   2   7   0       99.37       99.36      3.31 o
   3   7   0        0.20       -2.70      1.69 o
   4   7   0       43.38       44.29      2.96 o
   5   7   0        1.59        0.19      2.30 o
   0   8   0      144.74      155.88      6.05 o
   1   8   0        1.71       -1.87      1.43 o
   2   8   0       90.73       83.93      3.37 o
   3   8   0        0.02       -1.48      1.95 o
   4   8   0        2.94        4.40      1.75 o
   1   9   0       26.12       25.35      2.15 o
   2   9   0       12.56       18.01      2.31 o
   3   9   0        1.34        0.95      1.68 o
   4   9   0        5.88        4.99      2.00 o
   0  10   0        0.01        0.81      2.10 o
   1  10   0        0.67        1.67      1.56 o
   2  10   0       10.50        8.73      2.14 o
   3  10   0        1.31        5.18      2.02 o
   1  11   0        3.36        6.10      1.81 o
  -5   0   1       36.65       45.41      4.66 o
  -3   0   1        0.16        0.54      1.48 o
  -1   0   1      150.93      194.03      4.57 o
   1   0   1     3353.03     4644.79     71.84 o
   3   0   1     1984.15     2510.24     40.45 o
   5   0   1        6.83       11.66      2.72 o
  -6   1   1       72.42       79.93      4.65 o
  -5   1   1        7.26       11.31      1.92 o
  -4   1   1       22.23       23.26      1.82 o
  -3   1   1        0.69        0.90      1.37 o
  -2   1   1        0.10        1.73      0.95 o
  -1   1   1      116.27      141.24      2.57 o
   0   1   1      279.15      307.21      5.30 o
   1   1   1     3344.40     4090.99     44.76 o
   2   1   1        4.55        9.22      0.79 o
   3   1   1      168.83      200.03      3.40 o
   4   1   1       26.96       27.95      2.02 o
   5   1   1        4.91        5.15      1.74 o
   6   1   1        5.28        4.76      1.93 o
  -6   2   1       39.33       44.94      3.23 o
  -5   2   1        2.70       -0.03      1.72 o
  -4   2   1      128.21      141.23      4.10 o
  -3   2   1        1.80       -0.70      0.90 o
  -2   2   1        1.90        1.24      0.67 o
  -1   2   1     1234.27     1253.52     18.04 o
   0   2   1     7183.34     7046.01     92.48 o
   1   2   1      477.37      518.73      6.85 o
   2   2   1       29.39       34.45      1.15 o
   3   2   1       85.64       79.29      1.99 o
   4   2   1       56.96       62.45      2.30 o
   5   2   1       31.72       39.63      2.59 o
   6   2   1        6.76       11.02      2.25 o
  -6   3   1        3.74        5.88      2.13 o
  -5   3   1        1.25       -2.33      1.46 o
  -4   3   1        0.37        1.12      1.04 o
  -3   3   1        0.29       -1.60      0.86 o
  -2   3   1     1895.65     2011.40     26.70 o
  -1   3   1       54.23       59.77      1.61 o
   0   3   1     3651.16     3469.73     46.14 o
   1   3   1       32.16       39.15      1.11 o
   2   3   1     1191.41     1302.35     15.24 o
   3   3   1      200.94      203.85      4.72 o
   4   3   1        1.36        3.37      1.13 o
   5   3   1       19.42       20.36      2.46 o
   6   3   1       32.53       30.12      2.71 o
  -6   4   1        0.09        5.25      2.00 o
  -5   4   1       17.30       19.21      2.13 o
  -4   4   1       23.91       25.52      1.75 o
  -3   4   1        9.46        9.03      1.18 o
  -2   4   1        2.75        1.13      0.73 o
  -1   4   1        0.68        0.67      0.83 o
   0   4   1       53.74       40.83      1.53 o
   1   4   1      385.08      384.05      5.09 o
   2   4   1       41.98       34.42      1.27 o
   3   4   1       98.75       93.66      2.65 o
   4   4   1      117.89      123.20      3.78 o
   5   4   1        1.07       -0.48      1.57 o
   6   4   1        2.09        2.85      1.94 o
  -6   5   1        3.93        3.81      2.26 o
  -5   5   1        1.56        0.83      1.64 o
  -4   5   1       26.57       28.07      2.09 o
  -3   5   1       67.92       61.81      2.49 o
  -2   5   1      490.92      449.91      6.23 o
  -1   5   1      211.58      194.22      3.45 o
   0   5   1      738.21      683.03     10.56 o
   1   5   1      150.09      129.03      2.36 o
   2   5   1      261.90      223.37      3.73 o
   3   5   1       46.39       39.73      2.08 o
   4   5   1       22.48       18.31      1.63 o
   5   5   1        4.63       -0.55      1.67 o
   6   5   1        1.29       -0.43      3.94 o
  -5   6   1        1.32        1.21      2.29 o
  -4   6   1       96.53       96.57      4.99 o
  -3   6   1       30.23       30.14      2.32 o
  -2   6   1      196.40      175.54      4.24 o
  -1   6   1        8.89        6.89      1.57 o
   0   6   1        8.63       11.82      1.30 o
   1   6   1      100.57      106.75      3.09 o
   2   6   1      276.39      259.38      5.46 o
   3   6   1       83.59       77.68      4.37 o
   4   6   1        2.74        3.03      1.64 o
   5   6   1        3.37        1.79      2.33 o
  -5   7   1        0.44       -2.04      2.26 o
  -4   7   1       32.49       29.76      2.56 o
  -3   7   1       17.72       16.69      2.09 o
  -2   7   1       23.90       25.71      1.92 o
  -1   7   1        0.85       -1.04      1.72 o
   0   7   1      120.34      108.91      3.48 o
   1   7   1      108.55       97.16      3.17 o
   2   7   1       39.06       27.94      2.04 o
   3   7   1        5.67        3.90      1.69 o
   4   7   1        0.80        3.59      1.93 o
   5   7   1        0.26        3.41      2.39 o
  -4   8   1        3.33        5.56      1.85 o
  -3   8   1       19.14       24.43      2.48 o
  -2   8   1       55.23       57.74      2.88 o
  -1   8   1        7.51       10.21      1.87 o
   0   8   1        5.74        7.94      2.31 o
   1   8   1        1.90        0.04      1.38 o
   2   8   1       25.77       26.57      2.22 o
   3   8   1       26.18       29.01      2.54 o
   4   8   1        2.14        2.85      2.64 o
  -4   9   1        4.99        7.83      2.38 o
  -3   9   1        4.26        4.23      1.76 o
  -2   9   1        0.07        2.62      1.80 o
  -1   9   1        0.33       -0.58      2.92 o
   0   9   1        9.07       10.19      1.68 o
   1   9   1       31.47       39.18      2.46 o
   2   9   1       43.45       41.98      2.65 o
   3   9   1        3.30        4.87      1.78 o
   4   9   1        0.62        2.35      1.94 o
  -3  10   1        3.82        9.78      2.14 o
  -2  10   1        2.12        3.09      1.89 o
  -1  10   1       51.54       53.78      2.92 o
   0  10   1       28.75       33.54      2.42 o
   1  10   1        8.58       11.67      1.83 o
   2  10   1        0.17       -1.70      1.66 o
   3  10   1        5.16        7.59      2.07 o
  -1  11   1       25.22       32.59      2.58 o
   0  11   1        1.13        5.57      2.04 o
   1  11   1        5.99        7.18      1.66 o
  -6   0   2      210.62      201.74     14.13 o
  -4   0   2      175.29      215.99      9.23 o
  -2   0   2      481.90      618.80     15.16 o
   0   0   2      216.06      236.71      8.84 o
   2   0   2       89.44       85.57      2.52 o
   4   0   2        3.38        7.95      7.38 o
   6   0   2        5.62        6.69      2.87 o
  -6   1   2       49.93       58.46      3.48 o
  -5   1   2       28.55       30.77      2.44 o
  -4   1   2       24.59       31.67      2.00 o
  -3   1   2      165.47      176.14      3.48 o
  -2   1   2       73.20       83.31      1.90 o
  -1   1   2      870.18      907.59     19.34 o
   0   1   2     2056.29     1945.82     30.67 o
   1   1   2     1437.14     1718.35     19.51 o
   2   1   2      392.89      433.53      5.91 o
   3   1   2        1.06        0.15      0.70 o
   4   1   2        0.24       -0.78      1.26 o
   5   1   2       10.67       13.31      1.91 o
   6   1   2        4.23        7.19      2.23 o
  -6   2   2        2.79        3.15      2.05 o
  -5   2   2        5.22        0.61      1.92 o
  -4   2   2       24.70       26.13      2.00 o
  -3   2   2      175.24      209.10      3.99 o
  -2   2   2      640.53      690.30     10.60 o
  -1   2   2      490.35      483.88      7.14 o
   0   2   2     8170.11     8105.07    112.75 o
   1   2   2     7363.57     8268.36     97.89 o
   2   2   2       84.88       94.85      1.96 o
   3   2   2      447.87      580.37      9.13 o
   4   2   2        9.91        7.95      1.17 o
   5   2   2        7.89        6.17      1.69 o
   6   2   2        0.31        4.37      1.96 o
  -6   3   2        4.60        7.27      2.21 o
  -5   3   2        3.90        3.67      1.72 o
  -4   3   2       14.21       16.91      1.44 o
  -3   3   2      205.99      233.04      5.07 o
  -2   3   2     1059.28     1186.35     13.94 o
  -1   3   2      778.04      717.05      8.52 o
   0   3   2     1143.79     1088.34     13.61 o
   1   3   2     1870.55     1917.01     19.98 o
   2   3   2      141.01      155.81      2.95 o
   3   3   2      596.56      608.09      8.20 o
   4   3   2        5.79        6.19      1.22 o
   5   3   2        7.12        6.65      1.76 o
   6   3   2       11.01       11.97      2.70 o
  -6   4   2        8.26        6.68      2.71 o
  -5   4   2       23.93       24.05      2.62 o
  -4   4   2        0.08       -0.60      1.15 o
  -3   4   2      121.86      109.53      2.88 o
  -2   4   2       47.43       44.34      1.42 o
  -1   4   2     1971.56     1930.46     21.79 o
   0   4   2        4.67        4.14      0.87 o
   1   4   2       55.53       32.50      1.13 o
   2   4   2       15.67       14.32      1.33 o
   3   4   2        2.95        4.44      1.03 o
   4   4   2       17.82       16.29      1.59 o
   5   4   2        0.03       -1.16      1.53 o
   6   4   2        7.03        5.07      2.01 o
  -6   5   2        5.17        4.31      2.32 o
  -5   5   2       50.52       46.52      2.85 o
  -4   5   2       66.90       58.59      2.43 o
  -3   5   2        0.81        0.27      1.00 o
  -2   5   2        7.83        6.27      1.45 o
  -1   5   2      183.93      169.76      2.76 o
   0   5   2       12.88       12.49      1.45 o
   1   5   2      689.78      674.03      8.45 o
   2   5   2       90.60       85.53      2.09 o
   3   5   2      160.74      152.44      4.04 o
   4   5   2        3.94        1.27      1.22 o
   5   5   2        7.54        7.53      1.90 o
  -5   6   2        0.76        1.17      2.71 o
  -4   6   2        1.04        0.62      1.47 o
  -3   6   2        1.50       -0.71      1.38 o
  -2   6   2      173.88      164.97      4.09 o
  -1   6   2        6.59        7.18      1.27 o
   0   6   2       23.22       20.28      1.47 o
   1   6   2       88.08       86.19      2.80 o
   2   6   2        6.78        7.01      1.32 o
   3   6   2       45.79       39.12      2.64 o
   4   6   2        6.17        6.42      1.72 o
   5   6   2       10.70        9.70      2.63 o
  -5   7   2        0.93        3.48      2.39 o
  -4   7   2       15.62       15.71      2.47 o
  -3   7   2        0.35       -1.19      1.49 o
  -2   7   2       72.06       71.85      2.82 o
  -1   7   2        9.28       10.39      1.42 o
   0   7   2        1.51        1.23      1.21 o
   1   7   2       18.23       22.84      1.81 o
   2   7   2      193.12      179.54      4.57 o
   3   7   2        8.16        4.76      1.70 o
   4   7   2        0.12       -1.77      1.49 o
   5   7   2        0.13        0.37      2.24 o
  -4   8   2        6.21        7.38      1.94 o
  -3   8   2        6.72        8.68      1.99 o
  -2   8   2      102.66      105.07      4.24 o
  -1   8   2       95.22       97.84      3.39 o
   0   8   2        8.78       11.22      1.55 o
   1   8   2      157.78      152.45      4.32 o
   2   8   2      119.40      109.03      3.73 o
   3   8   2        5.69        7.97      2.14 o
   4   8   2        0.00       -0.24      1.63 o
  -4   9   2       26.63       24.92      2.64 o
  -3   9   2        0.52       -0.02      1.79 o
  -2   9   2       11.95       14.09      2.11 o
  -1   9   2       37.24       43.81      2.61 o
   0   9   2       42.96       47.87      2.61 o
   1   9   2        6.82        5.52      1.77 o
   2   9   2        3.36        8.43      1.78 o
   3   9   2        2.97        2.91      1.75 o
   4   9   2       15.73       17.09      2.40 o
  -3  10   2        0.74        3.37      2.09 o
  -2  10   2        3.90        1.39      1.80 o
  -1  10   2        0.18        0.83      2.74 o
   0  10   2        1.40        4.22      1.61 o
   1  10   2        0.49        1.57      1.56 o
   2  10   2        2.09        1.70      1.99 o
   3  10   2        1.18        0.95      1.83 o
  -1  11   2        3.02        7.29      1.85 o
   0  11   2        0.51        2.85      2.03 o
   1  11   2        0.07        0.30      1.60 o
  -5   0   3       64.63       74.28      4.79 o
  -3   0   3       40.16       41.47      2.59 o
  -1   0   3     3070.84     3314.88     56.75 o
   1   0   3    12458.87    17192.88    319.60 o
   3   0   3       21.15       20.78      1.58 o
   5   0   3        0.08        0.20      2.16 o
  -6   1   3        0.34       -2.61      1.87 o
  -5   1   3        8.33        7.89      1.87 o
  -4   1   3        1.03        1.42      1.46 o
  -3   1   3      370.25      384.03      7.25 o
  -2   1   3      740.38      840.93     11.04 o
  -1   1   3      791.22      866.48     29.72 o
   0   1   3        1.91        1.21      0.46 o
   1   1   3       41.31       40.99      1.33 o
   2   1   3        0.25       -0.46      0.69 o
   3   1   3       97.90      110.60      2.43 o
   4   1   3       18.08       22.54      2.06 o
   5   1   3        4.56        1.80      1.60 o
   6   1   3       14.10       16.53      2.30 o
  -6   2   3       63.87       59.81      3.50 o
  -5   2   3      139.66      146.63      4.71 o
  -4   2   3       30.58       32.75      2.06 o
  -3   2   3       14.64       25.99      1.33 o
  -2   2   3      118.78      137.57      5.01 o
  -1   2   3      120.04      125.58      6.79 o
   0   2   3      363.29      361.49      5.68 o
   1   2   3    14399.33    15799.85    304.53 o
   2   2   3       67.19       73.13      1.72 o
   3   2   3      756.78      829.43     10.63 o
   4   2   3        9.16       10.06      1.29 o
   5   2   3        5.77        9.03      1.80 o
   6   2   3        1.55        1.95      1.83 o
  -6   3   3       90.39       91.66      4.20 o
  -5   3   3        0.28       -0.59      1.68 o
  -4   3   3        1.92        2.03      1.31 o
  -3   3   3      384.18      380.49      9.37 o
  -2   3   3     1887.18     1982.78     22.48 o
  -1   3   3      652.25      625.80      8.31 o
   0   3   3     2273.52     2150.93     26.33 o
   1   3   3     3136.46     3209.55     35.52 o
   2   3   3      217.15      239.09      3.76 o
   3   3   3       78.45       79.66      2.12 o
   4   3   3        1.61        0.48      1.08 o
   5   3   3        0.42       -0.42      1.50 o
   6   3   3        0.16        0.29      1.79 o
  -6   4   3       15.16       15.76      2.72 o
  -5   4   3        1.25        1.57      1.64 o
  -4   4   3      198.26      189.02      4.32 o
  -3   4   3       78.31       70.52      2.33 o
  -2   4   3      730.60      760.61     12.92 o
  -1   4   3       22.05       24.36      1.43 o
   0   4   3       45.31       30.76      1.59 o
   1   4   3      918.94      897.18     10.73 o
   2   4   3       67.86       52.68      2.23 o
   3   4   3       40.43       40.48      1.57 o
   4   4   3        0.20       -1.19      1.69 o
   5   4   3        2.75        2.95      1.89 o
   6   4   3        0.04        0.17      1.89 o
  -5   5   3        0.05        0.98      1.90 o
  -4   5   3        9.38        8.12      1.39 o
  -3   5   3       18.30       15.33      1.34 o
  -2   5   3        7.83        5.62      1.19 o
  -1   5   3        3.41        0.43      0.66 o
   0   5   3      947.52      977.79     14.46 o
   1   5   3       30.18       32.09      1.20 o
   2   5   3       16.47       17.53      1.10 o
   3   5   3        3.58        3.17      1.40 o
   4   5   3        3.02        1.26      1.28 o
   5   5   3        0.02        2.27      1.67 o
  -5   6   3        7.74       10.12      4.21 o
  -4   6   3        5.48        5.03      1.45 o
  -3   6   3        1.67        3.21      2.76 o
  -2   6   3        1.21        4.10      1.48 o
  -1   6   3        9.89        9.58      1.32 o
   0   6   3       55.83       50.67      2.08 o
   1   6   3      180.10      161.08      3.92 o
   2   6   3       27.07       23.45      1.74 o
   3   6   3       82.64       74.54      3.43 o
   4   6   3       11.99       11.79      2.00 o
   5   6   3       18.73       13.14      2.83 o
  -5   7   3        0.09        2.56      4.24 o
  -4   7   3        4.13        2.91      1.99 o
  -3   7   3       53.52       49.68      2.97 o
  -2   7   3        1.14        0.76      1.18 o
  -1   7   3      124.19      113.72      3.56 o
   0   7   3       42.56       36.98      2.66 o
   1   7   3       40.85       37.81      1.91 o
   2   7   3        3.58        3.61      1.87 o
   3   7   3        0.88        0.29      2.20 o
   4   7   3        0.10       -0.51      1.50 o
   5   7   3        9.53        6.86      2.00 o
  -4   8   3       13.25       19.95      2.40 o
  -3   8   3       23.95       30.92      2.70 o
  -2   8   3        3.72        5.57      1.84 o
  -1   8   3      103.62       95.26      3.36 o
   0   8   3        1.15        0.81      1.32 o
   1   8   3       69.09       77.81      3.05 o
   2   8   3       30.32       37.79      2.42 o
   3   8   3        3.85        5.28      1.83 o
   4   8   3        1.11       -0.15      1.73 o
  -4   9   3       18.72       16.92      3.16 o
  -3   9   3        4.58        7.60      2.14 o
  -2   9   3        1.01        3.09      1.70 o
  -1   9   3      101.91      119.39      4.04 o
   0   9   3        1.24        2.79      1.48 o
   1   9   3       13.49       11.92      1.77 o
   2   9   3       55.78       52.82      2.82 o
   3   9   3        5.22        6.28      1.83 o
   4   9   3        0.01        4.28      1.97 o
  -3  10   3        2.97        4.61      2.80 o
  -2  10   3        1.41        2.20      1.85 o
  -1  10   3        4.46        7.58      1.67 o
   0  10   3       19.17       23.23      2.15 o
   1  10   3        4.32        8.18      1.74 o
   2  10   3        8.14        7.40      2.01 o
   3  10   3        5.42        7.67      2.14 o
  -1  11   3        8.65       15.54      2.07 o
   0  11   3       19.23       26.18      2.33 o
   1  11   3        3.86        6.07      1.72 o
  -6   0   4        3.05        0.55      2.80 o
  -4   0   4      129.87      138.80      7.15 o
  -2   0   4      541.26      550.15     12.12 o
   0   0   4     3784.63     3858.38     64.45 o
   2   0   4      106.94       89.22      2.71 o
   4   0   4      782.69      886.63     21.06 o
   6   0   4        8.25       13.31      3.21 o
  -6   1   4        2.11       -2.13      1.95 o
  -5   1   4      135.45      144.61      4.68 o
  -4   1   4       75.96       81.17      2.99 o
  -3   1   4       17.16       22.71      1.21 o
  -2   1   4       41.93       45.21      1.35 o
  -1   1   4     1859.48     1928.66     23.45 o
   0   1   4     3322.52     3182.63     44.67 o
   1   1   4    20041.73    23667.22    256.87 o
   2   1   4     1644.51     2013.22     22.99 o
   3   1   4      275.68      297.55      4.73 o
   4   1   4       66.41       64.38      2.48 o
   5   1   4       18.91       18.25      2.09 o
   6   1   4        0.17       -3.92      1.96 o
  -6   2   4       36.04       31.49      2.84 o
  -5   2   4       33.75       41.12      2.75 o
  -4   2   4       60.41       63.59      2.65 o
  -3   2   4       33.04       41.20      1.59 o
  -2   2   4       11.28        3.42      0.95 o
  -1   2   4     1210.99     1214.54     15.00 o
   0   2   4       35.17       27.42      0.85 o
   1   2   4     1539.40     1734.63     19.55 o
   2   2   4        2.51        1.83      0.66 o
   3   2   4        1.24        1.43      1.01 o
   4   2   4       17.76       17.28      1.49 o
   5   2   4        0.44       -0.40      1.47 o
   6   2   4        0.48        2.81      1.90 o
  -6   3   4        9.28       10.43      2.36 o
  -5   3   4       56.88       54.94      3.04 o
  -4   3   4       15.19       15.11      1.70 o
  -3   3   4      944.19      994.25     16.36 o
  -2   3   4      203.20      180.74      3.24 o
  -1   3   4        7.02        2.94      0.61 o
   0   3   4      141.67      124.68      2.04 o
   1   3   4     1749.32     1820.87     20.61 o
   2   3   4      120.91      116.29      2.37 o
   3   3   4        0.14       -0.60      0.82 o
   4   3   4        5.68        6.50      1.30 o
   5   3   4        3.27        3.74      1.68 o
   6   3   4        1.17        1.35      2.47 o
  -6   4   4        1.49        1.08      2.01 o
  -5   4   4        0.04        1.34      1.70 o
  -4   4   4        2.71        1.29      1.21 o
  -3   4   4      537.20      517.46      8.04 o
  -2   4   4        2.72        2.38      0.94 o
  -1   4   4      202.05      160.31      3.18 o
   0   4   4     1058.68      999.94     12.89 o
   1   4   4      704.66      593.62      7.51 o
   2   4   4       71.37       73.20      2.11 o
   3   4   4        0.22        0.95      0.84 o
   4   4   4       64.88       70.23      3.44 o
   5   4   4        9.13        7.42      1.76 o
   6   4   4        0.65       -0.69      1.86 o
  -5   5   4       16.10       15.50      3.03 o
  -4   5   4        0.57       -2.41      1.20 o
  -3   5   4       52.66       47.65      1.99 o
  -2   5   4       22.42       24.37      1.31 o
  -1   5   4      116.55      101.06      2.41 o
   0   5   4      251.33      257.16      4.21 o
   1   5   4      237.84      206.38      3.37 o
   2   5   4        0.03       -0.96      0.88 o
   3   5   4      421.27      390.91      7.56 o
   4   5   4       12.52        9.34      1.61 o
   5   5   4        2.79        3.50      1.77 o
  -5   6   4        1.33        3.59      2.63 o
  -4   6   4        3.90        1.39      1.45 o
  -3   6   4      150.08      140.77      4.68 o
  -2   6   4       40.72       38.03      1.99 o
  -1   6   4      306.79      299.02      6.33 o
   0   6   4       69.37       62.26      2.29 o
   1   6   4      183.76      160.16      3.90 o
   2   6   4      101.51       90.28      3.03 o
   3   6   4      120.99      108.16      4.16 o
   4   6   4       10.08        7.07      1.80 o
   5   6   4        6.10        4.32      2.38 o
  -5   7   4        5.04        6.78      4.14 o
  -4   7   4        6.25        5.84      1.89 o
  -3   7   4       40.38       31.84      2.74 o
  -2   7   4        9.90       10.50      1.51 o
  -1   7   4       17.02       14.70      1.91 o
   0   7   4        0.02        1.28      1.18 o
   1   7   4       58.27       58.05      2.49 o
   2   7   4       41.94       40.87      2.52 o
   3   7   4       22.22       19.16      2.23 o
   4   7   4        0.39        0.25      1.57 o
   5   7   4        4.35        5.93      2.10 o
  -4   8   4        5.44        6.42      2.70 o
  -3   8   4       17.80       19.03      2.44 o
  -2   8   4       48.00       52.26      3.01 o
  -1   8   4       24.54       23.50      1.92 o
   0   8   4       34.44       35.95      2.15 o
   1   8   4        0.96        0.11      1.49 o
   2   8   4       73.68       75.63      3.16 o
   3   8   4        1.37        4.30      1.80 o
   4   8   4        3.77        4.61      1.83 o
  -4   9   4        3.94        8.54      2.77 o
  -3   9   4        2.89        3.18      2.61 o
  -2   9   4        2.48        4.95      2.19 o
  -1   9   4       12.84       16.95      2.01 o
   0   9   4       19.01       19.14      2.40 o
   1   9   4        5.48        6.42      1.57 o
   2   9   4        0.03        2.37      1.58 o
   3   9   4        6.00        9.15      1.95 o
   4   9   4        0.01        2.89      1.86 o
  -3  10   4        0.04        1.43      2.59 o
  -2  10   4       13.32       15.30      4.21 o
  -1  10   4        1.76        3.02      1.54 o
   0  10   4        0.21        3.73      1.52 o
   1  10   4        1.56        3.56      1.60 o
   2  10   4        0.82        0.63      1.80 o
   3  10   4        1.98        2.69      1.96 o
  -1  11   4        0.02        3.13      2.04 o
   0  11   4        7.42       12.73      1.99 o
   1  11   4        0.00        1.45      1.60 o
  -5   0   5      791.78      857.10     21.11 o
  -3   0   5       31.62       41.92      2.57 o
  -1   0   5       54.81       48.49      1.46 o
   1   0   5     3125.72     3929.95     61.24 o
   3   0   5      479.04      586.91     12.33 o
   5   0   5       12.13        6.08      3.44 o
  -6   1   5        0.83       -1.32      1.93 o
  -5   1   5      171.96      197.33      5.58 o
  -4   1   5        0.10       -1.48      1.14 o
  -3   1   5      458.11      478.95      7.19 o
  -2   1   5      134.43      168.80      2.96 o
  -1   1   5      323.47      350.46      4.86 o
   0   1   5       12.89       13.97      1.93 o
   1   1   5     4944.52     5659.56     72.69 o
   2   1   5      171.37      193.12      3.27 o
   3   1   5       11.76       12.60      1.04 o
   4   1   5      211.56      245.08      5.17 o
   5   1   5        5.14        4.47      1.73 o
   6   1   5        1.00        0.24      1.80 o
  -6   2   5        0.01       -1.97      1.92 o
  -5   2   5       23.18       20.37      2.27 o
  -4   2   5        4.87        5.67      1.34 o
  -3   2   5       13.54       13.41      1.29 o
  -2   2   5        6.65        1.25      0.81 o
  -1   2   5      996.99     1012.16     11.62 o
   0   2   5     3423.85     3546.53     44.97 o
   1   2   5       35.28       26.99      1.16 o
   2   2   5       57.38       69.56      2.47 o
   3   2   5      207.08      224.64      4.01 o
   4   2   5       61.11       68.87      2.61 o
   5   2   5        9.90       12.40      1.93 o
   6   2   5        8.05       12.98      2.16 o
  -6   3   5       16.59       13.19      2.40 o
  -5   3   5       33.53       28.80      2.46 o
  -4   3   5       53.02       59.33      2.65 o
  -3   3   5       65.66       61.08      2.74 o
  -2   3   5      276.93      237.42      3.58 o
  -1   3   5      190.49      194.87      2.89 o
   0   3   5        3.69        7.65      1.03 o
   1   3   5      177.36      178.39      5.77 o
   2   3   5        0.04       -0.64      1.32 o
   3   3   5        5.06        5.31      1.08 o
   4   3   5       25.07       22.82      2.91 o
   5   3   5        5.36        1.22      1.77 o
   6   3   5        6.78        6.93      2.00 o
  -6   4   5        0.21       -1.87      1.99 o
  -5   4   5        0.15       -1.76      1.69 o
  -4   4   5        1.10       -0.27      1.20 o
  -3   4   5       44.22       50.06      2.02 o
  -2   4   5      103.81      112.33      2.46 o
  -1   4   5        7.43        8.03      1.09 o
   0   4   5        3.78        1.75      0.85 o
   1   4   5      331.28      353.26      4.93 o
   2   4   5      465.42      442.62      6.81 o
   3   4   5       10.57       11.61      1.42 o
   4   4   5       10.93        7.31      1.49 o
   5   4   5        0.96        0.64      1.57 o
   6   4   5        0.20       -0.05      2.04 o
  -5   5   5        2.88        2.23      2.02 o
  -4   5   5       30.77       28.36      1.92 o
  -3   5   5       77.61       68.85      2.37 o
  -2   5   5      191.04      196.27      3.70 o
  -1   5   5      210.30      183.43      5.66 o
   0   5   5        0.10       -0.13      0.76 o
   1   5   5       19.48       18.71      1.04 o
   2   5   5      351.11      359.83      5.59 o
   3   5   5      185.90      179.38      4.14 o
   4   5   5       34.18       29.15      2.13 o
   5   5   5        4.37        3.85      1.77 o
  -5   6   5        9.32        9.20      4.22 o
  -4   6   5        0.06       -0.75      1.45 o
  -3   6   5       60.19       63.45      3.19 o
  -2   6   5       61.80       51.49      2.74 o
  -1   6   5      661.42      660.75     13.07 o
   0   6   5      111.56       88.21      2.73 o
   1   6   5       12.14       14.44      1.44 o
   2   6   5      516.50      470.66      8.44 o
   3   6   5       71.92       78.48      3.61 o
   4   6   5        0.42        0.85      1.57 o
   5   6   5        2.08        1.39      1.87 o
  -5   7   5        0.26       -7.03      3.58 o
  -4   7   5       22.13       19.13      2.32 o
  -3   7   5       28.18       27.72      2.44 o
  -2   7   5        2.25        5.12      1.38 o
  -1   7   5      166.90      155.36      4.06 o
   0   7   5       57.84       57.21      2.38 o
   1   7   5        4.78        4.84      1.36 o
   2   7   5       14.11       12.06      1.65 o
   3   7   5       12.14       10.07      2.01 o
   4   7   5        3.54        4.02      2.32 o
   5   7   5        4.28        4.47      2.01 o
  -4   8   5        5.53        4.26      2.66 o
  -3   8   5        7.19        6.44      2.77 o
  -2   8   5       10.90        9.58      1.87 o
  -1   8   5        5.99        3.43      1.39 o
   0   8   5        0.93        1.02      1.24 o
   1   8   5        3.03        3.20      1.38 o
   2   8   5       31.23       30.81      2.21 o
   3   8   5       57.51       48.58      3.19 o
   4   8   5        0.12        2.88      1.76 o
  -3   9   5       22.03       23.20      4.26 o
  -2   9   5        0.93        0.74      2.32 o
  -1   9   5      113.57      130.11      4.17 o
   0   9   5        1.64        2.42      1.56 o
   1   9   5        0.62       -1.20      1.42 o
   2   9   5        1.10        0.81      1.53 o
   3   9   5        1.40        3.37      1.78 o
  -3  10   5        3.76       10.51      2.97 o
  -2  10   5        0.00        2.15      3.01 o
  -1  10   5        0.85        2.82      1.93 o
   0  10   5        4.87        9.04      1.67 o
   1  10   5       12.60       14.74      1.95 o
   2  10   5        0.22        2.16      1.67 o
   3  10   5        0.14        3.38      2.76 o
  -1  11   5       19.16       23.92      2.78 o
   0  11   5       10.47       16.01      2.49 o
   1  11   5        3.05        5.81      2.06 o
  -6   0   6        8.05        3.32      2.65 o
  -4   0   6     1037.07     1075.49     48.27 o
  -2   0   6     3023.81     3390.88     62.52 o
   0   0   6        1.99        0.99      0.63 o
   2   0   6      497.38      641.81     11.68 o
   4   0   6      183.38      179.86      5.44 o
   6   0   6        0.98        2.04      3.05 o
  -6   1   6        0.63       -1.32      2.09 o
  -5   1   6      365.33      385.21      8.33 o
  -4   1   6      172.53      180.58      4.64 o
  -3   1   6        3.17        6.35      0.87 o
  -2   1   6     1727.23     1974.33     22.42 o
  -1   1   6      333.60      345.86      4.37 o
   0   1   6      365.32      381.74      5.32 o
   1   1   6      435.23      457.87      6.50 o
   2   1   6        1.45       -0.18      0.70 o
   3   1   6       16.03       21.89      1.43 o
   4   1   6       31.64       42.91      2.17 o
   5   1   6       12.29       15.20      2.03 o
   6   1   6        0.93        0.94      1.73 o
  -6   2   6        1.62       -0.87      1.91 o
  -5   2   6        0.65       -3.30      1.65 o
  -4   2   6       80.64       88.66      4.22 o
  -3   2   6       44.68       47.63      1.71 o
  -2   2   6       11.35       22.33      1.82 o
  -1   2   6      450.99      470.84      5.84 o
   0   2   6      436.56      422.76      5.93 o
   1   2   6      290.18      317.34      7.11 o
   2   2   6     1056.51     1192.46     14.31 o
   3   2   6       20.59       16.90      1.15 o
   4   2   6       88.29       89.08      2.99 o
   5   2   6       13.50       13.04      1.98 o
   6   2   6        0.18        1.51      1.78 o
  -6   3   6        2.46       -2.32      1.97 o
  -5   3   6       81.74       88.50      3.93 o
  -4   3   6       16.23       13.66      1.65 o
  -3   3   6        0.18        1.87      1.19 o
  -2   3   6      110.52       90.95      1.93 o
  -1   3   6      357.05      309.68      6.32 o
   0   3   6      641.92      652.86      7.90 o
   1   3   6     2975.77     3078.33     42.02 o
   2   3   6     1470.44     1569.22     18.45 o
   3   3   6       13.41       12.02      1.11 o
   4   3   6       46.04       48.49      2.39 o
   5   3   6        1.04       -1.09      1.53 o
   6   3   6        4.33        4.41      1.94 o
  -6   4   6        2.28       -1.09      2.56 o
  -5   4   6        4.82        4.99      1.89 o
  -4   4   6       19.81       19.30      1.64 o
  -3   4   6       53.63       42.95      2.10 o
  -2   4   6       87.88       98.71      2.10 o
  -1   4   6     1634.47     1566.17     19.64 o
   0   4   6        0.44        0.12      0.70 o
   1   4   6        1.72        0.45      0.60 o
   2   4   6       72.81       65.95      2.19 o
   3   4   6       15.73       16.54      1.40 o
   4   4   6        2.00        0.14      1.35 o
   5   4   6        0.52       -1.09      1.53 o
   6   4   6        0.13        0.40      1.85 o
  -5   5   6       24.33       18.78      2.84 o
  -4   5   6        9.41        9.00      1.52 o
  -3   5   6       47.38       50.81      2.20 o
  -2   5   6       40.88       36.96      1.40 o
  -1   5   6       57.62       52.10      1.51 o
   0   5   6      276.15      251.36      3.78 o
   1   5   6      292.91      273.28      4.23 o
   2   5   6       67.89       68.49      2.02 o
   3   5   6       13.27        9.23      1.28 o
   4   5   6       29.90       26.77      1.98 o
   5   5   6        0.58        0.15      1.70 o
  -5   6   6        0.53       -0.67      3.92 o
  -4   6   6       28.05       25.10      2.36 o
  -3   6   6      381.84      354.18     10.33 o
  -2   6   6       25.89       26.43      2.02 o
  -1   6   6      136.05      128.08      4.10 o
   0   6   6       59.74       58.22      2.70 o
   1   6   6        2.76        2.46      1.12 o
   2   6   6      379.79      324.27      6.66 o
   3   6   6       45.01       40.68      3.26 o
   4   6   6       11.69       11.45      2.48 o
   5   6   6        0.04        1.72      1.85 o
  -5   7   6        5.41        8.12      4.32 o
  -4   7   6       25.92       31.99      9.09 o
  -3   7   6        0.00        0.38      1.35 o
  -2   7   6        0.52        1.09      1.72 o
  -1   7   6        0.04        0.37      1.02 o
   0   7   6       40.69       34.93      3.25 o
   1   7   6        7.66        8.99      1.44 o
   2   7   6        0.33       -0.37      1.31 o
   3   7   6      134.28      115.03      4.63 o
   4   7   6        0.00        0.63      1.54 o
   5   7   6        1.32        1.28      1.93 o
  -4   8   6       17.29       23.73      3.37 o
  -3   8   6       14.59       18.86      3.23 o
  -2   8   6       38.12       41.64      3.90 o
  -1   8   6       16.18       13.60      1.53 o
   0   8   6        3.88        2.14      1.31 o
   1   8   6        6.30        5.58      1.50 o
   2   8   6        3.97        8.04      1.61 o
   3   8   6       19.54       16.49      2.33 o
   4   8   6        0.42        0.19      1.95 o
  -3   9   6        1.80       -0.81      2.49 o
  -2   9   6        1.01        0.02      2.27 o
  -1   9   6        8.03       15.39      2.34 o
   0   9   6       87.12      100.80      3.68 o
   1   9   6        5.28        5.69      1.58 o
   2   9   6       16.01       19.92      2.06 o
   3   9   6        0.58       -2.04      1.59 o
  -2  10   6        9.50       10.65      3.01 o
  -1  10   6        1.12        2.86      1.85 o
   0  10   6        0.68        3.39      1.85 o
   1  10   6        2.71        2.73      1.64 o
   2  10   6        3.91        6.64      1.76 o
  -1  11   6        0.44        3.26      2.03 o
   0  11   6       20.84       30.09      3.39 o
   1  11   6        0.45        3.13      1.98 o
  -5   0   7      149.70      162.16      7.12 o
  -3   0   7        3.78        3.81      1.33 o
  -1   0   7     1834.16     1832.10     35.41 o
   1   0   7      336.94      403.90      7.64 o
   3   0   7       45.63       51.36      2.46 o
   5   0   7        6.28        1.49      2.31 o
  -6   1   7       25.63       25.80      2.62 o
  -5   1   7       85.63       82.02      3.66 o
  -4   1   7        0.43       -0.15      1.34 o
  -3   1   7      698.42      691.45      9.71 o
  -2   1   7      909.56     1028.82     12.00 o
  -1   1   7       81.63       91.33      1.90 o
   0   1   7      539.08      501.32      6.86 o
   1   1   7     1917.38     2040.25     23.03 o
   2   1   7       84.32       99.79      2.29 o
   3   1   7       60.19       66.20      2.01 o
   4   1   7       69.86       67.61      2.63 o
   5   1   7       11.01        5.90      1.83 o
   6   1   7        0.05       -0.22      2.68 o
  -6   2   7        0.03       -3.49      2.17 o
  -5   2   7       87.10       82.59      3.55 o
  -4   2   7        0.63        3.14      1.39 o
  -3   2   7       17.13       17.23      1.30 o
  -2   2   7       36.81       46.35      1.41 o
  -1   2   7      501.58      489.52      6.79 o
   0   2   7       99.92      103.82      2.40 o
   1   2   7     1647.57     1717.15     19.60 o
   2   2   7       17.56       13.92      1.11 o
   3   2   7       98.25       98.96      2.52 o
   4   2   7        8.94       11.36      1.56 o
   5   2   7       22.72       14.04      2.03 o
   6   2   7        0.90        1.78      1.74 o
  -6   3   7       11.04        9.68      4.01 o
  -5   3   7       65.59       67.11      3.27 o
  -4   3   7        7.93        7.87      1.51 o
  -3   3   7      145.27      145.42      3.58 o
  -2   3   7      758.49      749.47      9.24 o
  -1   3   7      104.19       80.86      3.12 o
   0   3   7      160.87      152.89      2.74 o
   1   3   7       26.96       26.90      1.13 o
   2   3   7     3608.68     3725.28     41.76 o
   3   3   7      200.86      202.35      3.89 o
   4   3   7      229.05      231.06      5.25 o
   5   3   7        1.84        1.56      2.29 o
   6   3   7        0.52        0.89      1.84 o
  -6   4   7        0.24       -5.89      3.28 o
  -5   4   7        7.25        1.92      2.59 o
  -4   4   7        0.90       -0.23      1.41 o
  -3   4   7        0.28        0.83      0.94 o
  -2   4   7      288.19      270.65      4.53 o
  -1   4   7      386.78      370.07      5.49 o
   0   4   7      536.76      484.66      6.28 o
   1   4   7       11.70       19.93      0.99 o
   2   4   7     1935.72     1896.22     22.16 o
   3   4   7       20.70       19.25      1.38 o
   4   4   7       13.95       11.68      1.70 o
   5   4   7        1.15        3.19      1.62 o
  -5   5   7        4.60        3.91      2.87 o
  -4   5   7      152.27      143.56      6.51 o
  -3   5   7        0.01       -0.26      0.92 o
  -2   5   7      184.81      187.00      3.32 o
  -1   5   7      107.13      103.59      2.43 o
   0   5   7       93.73       80.03      1.85 o
   1   5   7       59.09       63.50      1.95 o
   2   5   7        4.63        4.99      1.18 o
   3   5   7       23.49       19.56      1.51 o
   4   5   7       25.07       24.33      2.03 o
   5   5   7        2.52        1.70      1.75 o
  -5   6   7        0.00       -0.20      3.55 o
  -4   6   7        9.84       12.24      2.57 o
  -3   6   7        5.05        8.10      2.42 o
  -2   6   7      247.69      229.26      5.02 o
  -1   6   7       26.37       27.12      2.10 o
   0   6   7      122.70      107.02      3.08 o
   1   6   7        9.39        7.56      2.19 o
   2   6   7       84.71       74.33      2.83 o
   3   6   7        1.54       -0.04      1.43 o
   4   6   7        0.25       -1.22      1.63 o
   5   6   7        1.09        0.52      2.48 o
  -5   7   7        0.11        1.06      4.05 o
  -4   7   7        9.62        7.15      2.59 o
  -3   7   7        0.01       -3.39      2.10 o
  -2   7   7       26.61       28.82      3.16 o
  -1   7   7       27.85       28.08      2.16 o
   0   7   7       47.81       40.12      2.31 o
   1   7   7        0.63       -0.08      1.32 o
   2   7   7        3.04        2.71      1.43 o
   3   7   7        8.88        7.87      1.95 o
   4   7   7        1.01        0.51      1.73 o
  -4   8   7        7.86       15.46      6.07 o
  -3   8   7      107.37      106.76      6.12 o
  -2   8   7        7.61        5.04      2.38 o
  -1   8   7        8.91       11.16      1.93 o
   0   8   7       42.20       47.18      2.92 o
   1   8   7       43.41       43.43      2.41 o
   2   8   7        3.46        2.86      1.49 o
   3   8   7       12.77        9.33      2.03 o
   4   8   7        0.28       -0.47      1.75 o
  -3   9   7       13.12       18.91      3.26 o
  -2   9   7        4.10        4.75      2.40 o
  -1   9   7       30.61       36.65      2.89 o
   0   9   7        0.12        2.80      1.96 o
   1   9   7        3.77        5.85      1.57 o
   2   9   7        0.72        1.03      1.56 o
   3   9   7        0.24        3.25      1.80 o
  -2  10   7        1.60        0.14      2.98 o
  -1  10   7        4.10        7.45      1.94 o
   0  10   7        3.18        7.16      2.05 o
   1  10   7       22.19       29.41      2.86 o
   2  10   7        0.32        0.86      1.79 o
   0  11   7        1.31        5.30      2.19 o
  -6   0   8        1.73        2.24      4.53 o
  -4   0   8        9.15        9.28      5.20 o
  -2   0   8      194.32      191.81      4.12 o
   0   0   8     1680.14     1734.27     40.08 o
   2   0   8     1025.46     1228.78     20.92 o
   4   0   8       91.32       91.86      3.82 o
   6   0   8        4.68        8.41      5.51 o
  -6   1   8        3.83        1.25      1.87 o
  -5   1   8       71.47       72.10      5.99 o
  -4   1   8       30.56       36.26      2.15 o
  -3   1   8       67.24       69.64      1.95 o
  -2   1   8      125.73      104.47      1.95 o
  -1   1   8       51.83       57.26      1.70 o
   0   1   8      807.79      849.46     11.12 o
   1   1   8       47.25       51.08      1.41 o
   2   1   8      798.87      933.35     11.66 o
   3   1   8       19.43       21.21      1.39 o
   4   1   8       58.85       76.98      2.50 o
   5   1   8       24.48       22.05      2.30 o
   6   1   8        0.02        0.61      1.86 o
  -6   2   8       11.76        7.83      3.30 o
  -5   2   8        0.07       -3.27      1.63 o
  -4   2   8      820.39      836.99     13.76 o
  -3   2   8        7.04       10.52      1.01 o
  -2   2   8     1936.43     2072.23     25.61 o
  -1   2   8      326.46      289.79      9.11 o
   0   2   8        1.11        0.24      0.75 o
   1   2   8      172.36      181.02      3.00 o
   2   2   8       25.42       26.45      1.52 o
   3   2   8       36.37       33.67      1.58 o
   4   2   8       50.89       60.90      2.56 o
   5   2   8       10.03        9.39      1.92 o
   6   2   8        0.09        0.41      1.82 o
  -6   3   8        1.82       -1.75      2.55 o
  -5   3   8       43.88       44.20      3.38 o
  -4   3   8       70.90       77.56      3.65 o
  -3   3   8       42.45       33.39      1.96 o
  -2   3   8      834.31      810.68     10.97 o
  -1   3   8       60.02       54.55      2.24 o
   0   3   8       10.98        8.82      0.82 o
   1   3   8       26.22       39.46      1.33 o
   2   3   8      224.73      219.99      3.90 o
   3   3   8        0.08       -0.23      1.03 o
   4   3   8        2.85        2.75      1.50 o
   5   3   8       52.47       43.51      2.87 o
   6   3   8        0.02       -3.21      2.48 o
  -6   4   8        0.64       -2.34      2.50 o
  -5   4   8       12.27        8.65      2.44 o
  -4   4   8        0.05        0.35      2.12 o
  -3   4   8       15.22       15.45      1.23 o
  -2   4   8      112.54      112.35      2.59 o
  -1   4   8       38.24       33.61      1.30 o
   0   4   8      133.53      146.33      2.60 o
   1   4   8        1.88        2.76      0.74 o
   2   4   8       49.73       54.84      1.88 o
   3   4   8       14.35       16.58      1.36 o
   4   4   8       61.23       58.79      2.74 o
   5   4   8        5.52        6.98      1.55 o
  -5   5   8        6.46        6.50      2.35 o
  -4   5   8        2.46        2.58      1.56 o
  -3   5   8       14.02       13.06      1.81 o
  -2   5   8        0.13       -0.03      0.88 o
  -1   5   8      207.28      183.54      3.15 o
   0   5   8        0.63        1.60      0.74 o
   1   5   8      274.14      249.30      4.05 o
   2   5   8        0.30       -0.19      0.85 o
   3   5   8       48.42       47.24      2.05 o
   4   5   8       94.68       87.62      3.28 o
   5   5   8        0.96        1.07      1.54 o
  -5   6   8        7.93        8.07      4.22 o
  -4   6   8       28.42       27.05      3.27 o
  -3   6   8        3.08        4.59      2.38 o
  -2   6   8      146.36      132.77      5.67 o
  -1   6   8       16.51       16.51      1.45 o
   0   6   8       44.08       44.46      2.07 o
   1   6   8        3.40        3.27      1.14 o
   2   6   8       34.48       33.53      2.11 o
   3   6   8        2.75        3.53      1.59 o
   4   6   8       24.68       19.27      2.35 o
   5   6   8        0.01       -1.41      1.85 o
  -4   7   8        5.32        5.44      5.16 o
  -3   7   8       25.75       28.69      3.29 o
  -2   7   8        0.05       -4.34      2.17 o
  -1   7   8       32.67       35.21      2.45 o
   0   7   8       50.81       54.19      2.43 o
   1   7   8        0.89        0.41      1.03 o
   2   7   8        3.89        1.83      1.35 o
   3   7   8       60.64       44.08      3.03 o
   4   7   8        5.70        5.39      1.98 o
  -4   8   8        3.48        3.91      2.63 o
  -3   8   8       90.39       93.99      5.64 o
  -2   8   8       15.24       15.25      2.90 o
  -1   8   8        1.70        2.40      1.61 o
   0   8   8        7.31       10.86      1.88 o
   1   8   8       13.64       14.58      1.77 o
   2   8   8       19.63       21.62      2.05 o
   3   8   8       12.19       10.05      2.05 o
   4   8   8       10.59       10.23      2.17 o
  -3   9   8        0.33       -1.02      2.54 o
  -2   9   8        3.90        6.21      2.61 o
  -1   9   8        0.21        1.21      1.97 o
   0   9   8      152.29      159.77      5.67 o
   1   9   8        0.02       -1.04      1.65 o
   2   9   8        3.19        4.18      1.63 o
   3   9   8       12.67       11.60      2.87 o
  -2  10   8        6.16        9.29      2.71 o
  -1  10   8        3.42        7.17      1.93 o
   0  10   8       16.34       21.89      2.84 o
   1  10   8        1.35        2.61      1.94 o
   2  10   8        0.49        2.53      2.09 o
  -5   0   9       49.88       41.80      7.75 o
  -3   0   9      136.56      135.64      4.69 o
  -1   0   9     1206.65     1099.37     17.91 o
   1   0   9      265.44      272.94      5.80 o
   3   0   9       13.38        7.92      1.42 o
   5   0   9      117.56      110.69      6.19 o
  -6   1   9        3.19        0.48      2.32 o
  -5   1   9       11.28        4.77      1.81 o
  -4   1   9      314.03      317.45      5.92 o
  -3   1   9      452.53      458.83      6.89 o
  -2   1   9        1.81        0.69      0.67 o
  -1   1   9      719.02      789.26     11.66 o
   0   1   9      341.31      325.76      4.99 o
   1   1   9      867.72      952.40     11.48 o
   2   1   9      644.96      745.12      9.69 o
   3   1   9       23.94       23.84      1.39 o
   4   1   9        8.92       12.08      1.32 o
   5   1   9       16.29       20.35      2.72 o
   6   1   9        1.08        0.49      1.82 o
  -6   2   9       10.02       11.17      2.65 o
  -5   2   9        8.23        7.39      2.27 o
  -4   2   9      163.15      164.52      4.37 o
  -3   2   9      304.24      289.60      4.93 o
  -2   2   9        2.09       -0.81      0.61 o
  -1   2   9      770.72      723.20     10.90 o
   0   2   9      172.44      164.55      3.07 o
   1   2   9        2.64        3.84      0.73 o
   2   2   9      842.65      901.06     11.39 o
   3   2   9       17.47       14.18      1.23 o
   4   2   9       25.78       21.03      1.76 o
   5   2   9        0.89        2.33      1.73 o
   6   2   9        0.10       -1.19      1.79 o
  -6   3   9        6.39        7.94      4.80 o
  -5   3   9       10.51       17.57      2.96 o
  -4   3   9      678.35      631.24     12.77 o
  -3   3   9      189.24      177.96      4.04 o
  -2   3   9       59.58       58.38      1.58 o
  -1   3   9       70.19       55.47      1.92 o
   0   3   9        0.27        0.46      0.66 o
   1   3   9      248.48      263.27      4.05 o
   2   3   9       93.29       74.43      2.28 o
   3   3   9        2.51        2.26      0.97 o
   4   3   9       22.15       20.11      1.92 o
   5   3   9       12.99       12.63      2.07 o
   6   3   9        0.39       -4.43      2.45 o
  -5   4   9       14.73       20.64      2.33 o
  -4   4   9       54.94       52.54      3.08 o
  -3   4   9        3.13        2.88      1.26 o
  -2   4   9      146.20      126.73      2.82 o
  -1   4   9       63.24       58.50      1.68 o
   0   4   9      343.80      318.47      4.59 o
   1   4   9       75.19       73.50      2.05 o
   2   4   9       40.30       37.59      1.85 o
   3   4   9        6.16        5.41      1.21 o
   4   4   9       66.24       70.75      2.93 o
   5   4   9        3.23        1.86      1.72 o
  -5   5   9        3.07        7.14      2.18 o
  -4   5   9       86.36       87.73      4.85 o
  -3   5   9       75.99       78.05      3.41 o
  -2   5   9      200.81      206.13      4.04 o
  -1   5   9      111.13      110.96      2.37 o
   0   5   9       74.14       84.15      2.01 o
   1   5   9       31.94       31.81      1.39 o
   2   5   9      124.14      119.00      3.08 o
   3   5   9      515.75      467.71      7.29 o
   4   5   9       41.64       42.24      2.77 o
   5   5   9        0.20        1.91      1.56 o
  -5   6   9        6.53        8.29      4.19 o
  -4   6   9        6.56        7.84      2.49 o
  -3   6   9        6.18        4.18      3.34 o
  -2   6   9      278.74      242.69      9.94 o
  -1   6   9       90.79       85.00      3.40 o
   0   6   9      408.40      374.44      6.97 o
   1   6   9        0.21        0.02      1.19 o
   2   6   9       11.42       11.66      1.59 o
   3   6   9      106.16       91.24      3.45 o
   4   6   9        0.02        4.02      1.88 o
   5   6   9        0.54        0.32      1.94 o
  -4   7   9        9.91       12.83      2.83 o
  -3   7   9        1.28        3.13      2.34 o
  -2   7   9       28.44       32.15      3.25 o
  -1   7   9       12.18       11.33      1.82 o
   0   7   9       58.08       53.53      2.99 o
   1   7   9      100.64       88.35      3.18 o
   2   7   9        4.39        0.76      1.39 o
   3   7   9       11.30       13.80      2.20 o
   4   7   9        5.49        2.54      1.83 o
  -4   8   9        1.16        0.55      2.51 o
  -3   8   9       55.60       54.73      4.77 o
  -2   8   9       22.80       23.61      3.21 o
  -1   8   9       10.90       11.43      1.96 o
   0   8   9        1.52        4.91      1.74 o
   1   8   9       40.38       37.51      2.81 o
   2   8   9        0.36       -0.25      1.44 o
   3   8   9       13.43       11.86      4.05 o
   4   8   9        0.27        0.84      1.89 o
  -3   9   9        2.42       -0.85      2.42 o
  -2   9   9        2.21        1.71      3.82 o
  -1   9   9        0.13       -2.66      1.58 o
   0   9   9        0.78        3.51      2.63 o
   1   9   9        3.87        5.13      1.90 o
   2   9   9        0.29        2.33      1.78 o
   3   9   9        5.47        7.23      2.94 o
  -2  10   9        4.37        6.18      2.65 o
  -1  10   9        0.78        0.80      1.77 o
   0  10   9        1.59        6.24      2.01 o
   1  10   9        1.45        1.97      1.85 o
   2  10   9        2.35        3.73      2.00 o
  -6   0  10       11.81       20.03      4.12 o
  -4   0  10     1285.78     1290.19     27.72 o
  -2   0  10     1189.75     1291.06     21.16 o
   0   0  10     1058.13     1221.47     20.14 o
   2   0  10      545.62      583.37     11.22 o
   4   0  10       34.91       42.54      2.71 o
   6   0  10        0.65        5.15      2.74 o
  -6   1  10        0.58        5.77      2.79 o
  -5   1  10        0.00       -1.87      1.59 o
  -4   1  10      239.80      225.31      5.21 o
  -3   1  10      144.66      127.37      2.80 o
  -2   1  10      468.57      443.42      5.81 o
  -1   1  10     1459.86     1612.83     22.71 o
   0   1  10      658.33      624.11      8.68 o
   1   1  10       42.25       42.64      1.38 o
   2   1  10      584.09      688.89      9.15 o
   3   1  10       14.28       13.95      1.25 o
   4   1  10        7.89        7.31      1.33 o
   5   1  10       37.12       40.96      2.87 o
   6   1  10        3.06        4.58      2.01 o
  -6   2  10        2.80       10.84      2.46 o
  -5   2  10        6.56       11.61      2.01 o
  -4   2  10        6.05        4.61      1.93 o
  -3   2  10      316.70      277.94      4.80 o
  -2   2  10      285.19      273.47      4.02 o
  -1   2  10       54.27       60.82      2.33 o
   0   2  10        4.68        3.11      0.86 o
   1   2  10      106.70      138.47      2.93 o
   2   2  10        1.58        4.11      1.38 o
   3   2  10       26.27       26.97      1.90 o
   4   2  10        0.20        2.19      1.15 o
   5   2  10       12.75       13.01      2.07 o
   6   2  10        1.82        1.03      1.89 o
  -6   3  10        2.46       11.26      2.19 o
  -5   3  10       20.53       24.70      2.54 o
  -4   3  10        3.65        1.35      1.92 o
  -3   3  10       73.95       73.26      3.03 o
  -2   3  10      248.84      237.08      4.23 o
  -1   3  10      606.32      546.41      8.78 o
   0   3  10       76.60       77.23      2.09 o
   1   3  10      445.47      418.47      5.86 o
   2   3  10       10.97        6.49      1.18 o
   3   3  10       26.78       21.59      1.51 o
   4   3  10        0.18        0.66      1.38 o
   5   3  10       13.90       14.90      2.12 o
  -5   4  10        2.01        4.75      1.99 o
  -4   4  10        2.13       -0.41      1.85 o
  -3   4  10       11.04       12.78      1.59 o
  -2   4  10       71.42       63.18      2.18 o
  -1   4  10      111.61      102.97      2.87 o
   0   4  10       34.95       36.43      1.38 o
   1   4  10      128.26      130.71      2.89 o
   2   4  10        9.82       10.40      1.22 o
   3   4  10      263.84      255.98      4.84 o
   4   4  10        7.13        8.43      1.66 o
   5   4  10        0.56        0.78      1.58 o
  -5   5  10        7.03       10.51      2.29 o
  -4   5  10        9.67        9.30      2.08 o
  -3   5  10       39.13       29.98      2.08 o
  -2   5  10      180.62      177.06      4.23 o
  -1   5  10      198.83      187.96      3.79 o
   0   5  10      131.37      125.09      3.64 o
   1   5  10       28.45       21.32      1.21 o
   2   5  10        0.09        0.05      0.89 o
   3   5  10      139.40      124.03      3.29 o
   4   5  10        2.02        4.22      2.03 o
   5   5  10        6.96        2.41      1.64 o
  -5   6  10        9.17       12.53      4.44 o
  -4   6  10        2.60        7.47      2.38 o
  -3   6  10      140.18      146.14      9.04 o
  -2   6  10      231.84      212.79      7.43 o
  -1   6  10        2.01       -0.23      1.45 o
   0   6  10       11.56       10.42      2.54 o
   1   6  10       42.43       40.66      2.17 o
   2   6  10       47.37       38.24      3.92 o
   3   6  10       83.67       73.57      3.20 o
   4   6  10       40.26       29.70      2.76 o
   5   6  10        1.34        0.19      1.79 o
  -4   7  10        5.73        1.70      2.45 o
  -3   7  10       37.73       27.88      3.93 o
  -2   7  10       36.62       37.80      3.59 o
  -1   7  10       89.79       94.06      3.91 o
   0   7  10      163.65      159.76      7.44 o
   1   7  10        8.24        9.54      1.84 o
   2   7  10        1.98        0.58      1.30 o
   3   7  10       58.99       53.45      2.85 o
   4   7  10        1.87        0.92      1.84 o
  -4   8  10        5.20        9.12      2.96 o
  -3   8  10        2.11        3.50      3.11 o
  -2   8  10       28.28       31.11      3.46 o
  -1   8  10        6.05        5.22      1.80 o
   0   8  10        0.56       -0.05      1.49 o
   1   8  10       10.59       11.94      2.02 o
   2   8  10       20.74       22.49      2.46 o
   3   8  10        1.97        2.50      3.72 o
   4   8  10        6.73       10.86      2.22 o
  -3   9  10        6.07        6.84      2.77 o
  -2   9  10       15.13       18.68      3.19 o
  -1   9  10        0.26       -0.27      1.58 o
   0   9  10        0.33        0.17      1.71 o
   1   9  10        4.15        4.23      1.84 o
   2   9  10        2.62        1.64      1.84 o
   3   9  10        0.00        0.72      2.42 o
  -2  10  10        1.19        7.80      2.90 o
  -1  10  10        0.24        0.68      3.58 o
   0  10  10       11.53       13.19      2.21 o
   1  10  10        0.34       -0.28      1.77 o
   2  10  10        1.58        4.09      2.01 o
  -5   0  11       84.97       91.93      7.28 o
  -3   0  11      141.97      142.38      4.88 o
  -1   0  11     6713.34     7001.69    108.14 o
   1   0  11        1.63        0.38      1.39 o
   3   0  11       10.17        8.57      1.60 o
   5   0  11        9.23        8.76      3.82 o
  -6   1  11        1.16       11.18      2.96 o
  -5   1  11       25.95       31.36      2.63 o
  -4   1  11      124.61      117.82      4.27 o
  -3   1  11       94.61       92.07      2.33 o
  -2   1  11        4.24        6.42      0.71 o
  -1   1  11       78.16       81.96      2.10 o
   0   1  11        5.30        4.69      0.87 o
   1   1  11      235.78      231.02      3.74 o
   2   1  11      421.04      456.69      7.39 o
   3   1  11       66.14       75.35      2.60 o
   4   1  11        4.38        2.45      1.17 o
   5   1  11       35.87       41.15      2.84 o
   6   1  11        0.60       -3.61      1.81 o
  -6   2  11        4.47        6.62      3.95 o
  -5   2  11        4.12        6.94      1.97 o
  -4   2  11       42.63       46.52      2.88 o
  -3   2  11       44.94       40.00      1.92 o
  -2   2  11       54.22       38.85      1.54 o
  -1   2  11      291.35      256.94      5.87 o
   0   2  11      102.14       97.89      2.38 o
   1   2  11       28.76       37.31      1.36 o
   2   2  11      407.17      412.64      6.90 o
   3   2  11       16.92       11.89      1.63 o
   4   2  11        2.22        3.41      1.20 o
   5   2  11       77.01       68.99      3.53 o
  -5   3  11        0.04        0.59      1.81 o
  -4   3  11       75.05       67.03      3.36 o
  -3   3  11        4.71        2.09      1.00 o
  -2   3  11       24.97       29.41      1.51 o
  -1   3  11      263.98      276.84      6.65 o
   0   3  11       51.83       47.79      1.72 o
   1   3  11       10.94        8.74      1.11 o
   2   3  11       21.30       17.44      1.23 o
   3   3  11      275.32      274.12      5.03 o
   4   3  11      113.11      111.09      3.63 o
   5   3  11       10.50       10.98      2.30 o
  -5   4  11        3.55        3.16      2.01 o
  -4   4  11       15.60       16.19      2.15 o
  -3   4  11      227.96      206.26      4.85 o
  -2   4  11        1.19        2.42      1.09 o
  -1   4  11        2.63        3.23      1.08 o
   0   4  11       71.92       62.40      2.32 o
   1   4  11        6.27        5.27      0.98 o
   2   4  11       89.33       91.64      2.47 o
   3   4  11      187.85      178.61      3.97 o
   4   4  11       29.57       24.33      2.00 o
   5   4  11        0.33        0.38      1.60 o
  -5   5  11        0.92        0.14      2.03 o
  -4   5  11       40.52       41.22      2.92 o
  -3   5  11      117.38      108.18      3.56 o
  -2   5  11      135.31      120.01      4.60 o
  -1   5  11      140.12      126.61      3.11 o
   0   5  11        6.22       10.21      1.23 o
   1   5  11       23.36       25.47      1.33 o
   2   5  11        2.13        2.82      0.99 o
   3   5  11       17.74       17.04      1.60 o
   4   5  11        0.29       -0.39      1.33 o
   5   5  11        2.58        3.54      2.15 o
  -5   6  11       22.68       20.45      4.93 o
  -4   6  11        1.39        5.75      4.05 o
  -3   6  11       62.76       64.85      6.44 o
  -2   6  11       54.92       53.39      3.90 o
  -1   6  11       84.94       81.99      3.48 o
   0   6  11       37.49       33.22      2.42 o
   1   6  11       29.04       23.26      2.19 o
   2   6  11       10.68        7.93      1.53 o
   3   6  11        3.66        4.42      1.98 o
   4   6  11       12.18        8.07      2.03 o
  -4   7  11        2.12        4.05      2.44 o
  -3   7  11        0.77        3.44      2.68 o
  -2   7  11      149.79      156.66      6.56 o
  -1   7  11        0.40        3.18      1.62 o
   0   7  11        5.55        7.25      1.81 o
   1   7  11       12.80       14.93      2.06 o
   2   7  11       13.60       13.57      2.05 o
   3   7  11       10.44        8.93      2.04 o
   4   7  11        1.69        1.77      1.89 o
  -4   8  11        0.74        4.92      3.98 o
  -3   8  11       11.00       15.21      3.10 o
  -2   8  11       55.34       56.76      4.29 o
  -1   8  11       39.53       52.07      3.18 o
   0   8  11        8.90        8.33      1.92 o
   1   8  11        5.41        4.83      1.88 o
   2   8  11        0.00        1.01      1.70 o
   3   8  11        4.82        5.05      2.12 o
  -3   9  11        4.34        7.17      3.05 o
  -2   9  11       11.25       14.71      3.07 o
  -1   9  11        1.21        2.40      1.80 o
   0   9  11        0.11        0.95      1.67 o
   1   9  11       31.62       40.74      3.10 o
   2   9  11        1.73        4.38      1.89 o
   3   9  11        3.44        3.28      2.16 o
  -1  10  11        3.23        6.53      2.34 o
   0  10  11        4.37        7.37      1.99 o
   1  10  11        1.73        4.72      1.90 o
  -6   0  12       21.02       30.36      5.16 o
  -4   0  12        3.82        5.75      3.21 o
  -2   0  12      110.81      114.67      3.16 o
   0   0  12       70.78       82.30      2.61 o
   2   0  12        1.19       -1.14      1.17 o
   4   0  12        2.19        2.03      1.55 o
  -6   1  12        0.27        5.24      2.45 o
  -5   1  12        0.71       -0.92      2.13 o
  -4   1  12       15.48       16.77      2.05 o
  -3   1  12        8.21        8.37      1.64 o
  -2   1  12      323.55      305.19      5.58 o
  -1   1  12       14.95       11.30      1.09 o
   0   1  12       61.51       45.85      1.66 o
   1   1  12        9.66       10.33      0.91 o
   2   1  12       30.08       22.10      1.46 o
   3   1  12        5.50        4.11      1.37 o
   4   1  12        0.01        0.44      1.08 o
   5   1  12       21.78       22.75      2.37 o
  -5   2  12       39.40       40.89      2.95 o
  -4   2  12      221.81      200.47      5.73 o
  -3   2  12       12.02       16.06      1.59 o
  -2   2  12       13.31       13.43      1.15 o
  -1   2  12        9.13       11.16      1.16 o
   0   2  12      248.06      251.27      4.46 o
   1   2  12       56.08       52.66      1.64 o
   2   2  12       14.23       13.57      1.15 o
   3   2  12       23.52       23.99      1.59 o
   4   2  12        0.99        4.06      1.21 o
   5   2  12       11.23       17.45      2.57 o
  -5   3  12        0.02       -1.79      1.85 o
  -4   3  12        1.69       -2.01      1.82 o
  -3   3  12     1132.65     1090.99     19.56 o
  -2   3  12      116.68      116.87      2.83 o
  -1   3  12      823.23      779.38     10.92 o
   0   3  12        7.07       16.99      1.73 o
   1   3  12        1.84        0.23      0.80 o
   2   3  12       10.47       12.13      1.24 o
   3   3  12       26.01       23.20      1.62 o
   4   3  12        2.73        3.99      1.47 o
   5   3  12        1.23        4.27      1.80 o
  -5   4  12       63.51       64.63      3.73 o
  -4   4  12        2.77        4.63      1.90 o
  -3   4  12      159.98      164.20      4.40 o
  -2   4  12        0.04       -0.28      1.26 o
  -1   4  12      161.98      153.11      3.40 o
   0   4  12       62.34       55.18      2.05 o
   1   4  12       55.55       55.69      2.03 o
   2   4  12        0.62        1.40      1.10 o
   3   4  12       97.65       99.89      3.30 o
   4   4  12       17.28       18.13      1.86 o
   5   4  12       18.83       21.60      2.55 o
  -5   5  12        4.63        2.92      2.13 o
  -4   5  12        1.95       -0.92      1.78 o
  -3   5  12      321.59      303.96      6.48 o
  -2   5  12        0.09       -0.19      1.25 o
  -1   5  12      171.61      165.96      3.72 o
   0   5  12       36.44       35.71      1.74 o
   1   5  12       17.76       14.98      1.33 o
   2   5  12       32.19       31.85      1.64 o
   3   5  12       33.50       31.78      1.86 o
   4   5  12        0.71        0.82      1.44 o
   5   5  12        6.57        6.77      1.76 o
  -4   6  12        2.67        4.88      3.87 o
  -3   6  12       39.83       38.46      4.38 o
  -2   6  12      162.56      163.00      6.45 o
  -1   6  12        8.22        7.21      1.84 o
   0   6  12       18.20       16.08      2.01 o
   1   6  12       47.98       49.55      2.97 o
   2   6  12       35.36       33.01      2.59 o
   3   6  12        0.07       -2.30      2.47 o
   4   6  12        0.00       -1.18      2.60 o
  -4   7  12       11.51       15.45      2.98 o
  -3   7  12        6.68        6.17      2.56 o
  -2   7  12       18.21       15.73      2.92 o
  -1   7  12       33.16       33.81      2.63 o
   0   7  12       30.97       29.12      2.47 o
   1   7  12       31.87       30.34      2.61 o
   2   7  12        1.09        1.55      1.66 o
   3   7  12        6.66        5.60      1.93 o
   4   7  12       15.41       12.04      2.69 o
  -3   8  12        0.96        1.51      2.75 o
  -2   8  12        2.09        1.11      2.38 o
  -1   8  12        0.57       -1.44      1.63 o
   0   8  12        0.01        0.31      1.54 o
   1   8  12       65.13       59.16      3.54 o
   2   8  12        8.67        8.47      2.97 o
   3   8  12        4.20        2.62      4.96 o
  -2   9  12        2.14        6.62      3.11 o
  -1   9  12        6.12        7.76      2.82 o
   0   9  12        5.69        5.36      1.87 o
   1   9  12        8.75        8.32      2.02 o
   2   9  12        2.34        1.85      1.73 o
  -1  10  12        0.38        1.51      5.74 o
   0  10  12        0.06        2.64      2.70 o
   1  10  12        9.79       14.74      2.37 o
  -5   0  13       50.05       47.56      5.70 o
  -3   0  13      546.85      518.15     18.85 o
  -1   0  13      850.76      836.83     14.41 o
   1   0  13      171.39      172.97      5.91 o
   3   0  13      146.36      139.52      4.79 o
   5   0  13        1.07        1.72      2.43 o
  -5   1  13       15.75       17.74      2.90 o
  -4   1  13        0.02       -2.45      1.81 o
  -3   1  13      142.22      130.86      4.12 o
  -2   1  13        3.62        2.90      0.86 o
  -1   1  13        4.71        3.29      0.96 o
   0   1  13       49.57       39.15      1.68 o
   1   1  13      203.70      187.27      3.39 o
   2   1  13       61.13       66.86      2.08 o
   3   1  13      183.17      200.04      4.16 o
   4   1  13       14.73       17.29      1.55 o
   5   1  13        5.22        4.73      1.76 o
  -5   2  13        6.86        5.57      3.59 o
  -4   2  13       62.94       55.49      3.10 o
  -3   2  13      289.79      266.96      5.57 o
  -2   2  13      235.56      221.01      4.15 o
  -1   2  13     1223.74     1279.49     16.85 o
   0   2  13      389.12      430.14      6.78 o
   1   2  13        5.85        5.80      1.29 o
   2   2  13       17.05       17.16      1.23 o
   3   2  13        5.73       10.20      1.35 o
   4   2  13       18.24       16.55      1.51 o
   5   2  13        3.80        4.01      1.75 o
  -5   3  13        8.92        7.65      2.19 o
  -4   3  13       33.46       34.35      2.70 o
  -3   3  13      380.91      353.76      8.13 o
  -2   3  13       39.36       36.62      1.78 o
  -1   3  13      331.40      312.63      5.40 o
   0   3  13      937.21      943.37     13.52 o
   1   3  13       36.81       32.00      1.64 o
   2   3  13        2.02        1.97      0.91 o
   3   3  13        0.30       -0.18      1.22 o
   4   3  13        3.74        4.09      1.33 o
   5   3  13       23.49       27.51      2.20 o
  -5   4  13        1.97        3.37      3.09 o
  -4   4  13        0.68        2.67      1.86 o
  -3   4  13       63.88       62.55      2.78 o
  -2   4  13      899.90      855.32     13.63 o
  -1   4  13        8.25        9.11      1.41 o
   0   4  13      112.68      107.77      2.87 o
   1   4  13        6.70        9.14      1.21 o
   2   4  13        4.68        4.86      1.22 o
   3   4  13       44.09       40.91      3.27 o
   4   4  13        7.52        9.15      1.60 o
   5   4  13       25.77       23.42      2.57 o
  -5   5  13        5.81        5.04      2.23 o
  -4   5  13       20.99       21.06      2.54 o
  -3   5  13       43.36       41.79      2.45 o
  -2   5  13        0.17       -1.47      1.44 o
  -1   5  13      115.65      100.76      5.38 o
   0   5  13       82.16       70.41      2.38 o
   1   5  13       19.87       16.50      1.61 o
   2   5  13       46.16       43.68      2.14 o
   3   5  13        4.71        5.38      1.41 o
   4   5  13        6.75        2.15      1.50 o
   5   5  13        0.16        0.91      2.16 o
  -4   6  13        6.22        5.75      3.97 o
  -3   6  13        1.53        5.67      2.55 o
  -2   6  13        2.71        0.76      2.28 o
  -1   6  13       41.77       41.08      2.79 o
   0   6  13        1.29        1.71      1.57 o
   1   6  13        0.64        0.02      1.59 o
   2   6  13        8.60       11.34      2.08 o
   3   6  13       25.26       23.74      2.68 o
   4   6  13       55.26       44.50      5.22 o
  -4   7  13        0.21        4.98      3.90 o
  -3   7  13       20.68       23.03      3.19 o
  -2   7  13        4.36        1.82      4.49 o
  -1   7  13        9.40       12.75      2.08 o
   0   7  13        3.73        5.39      1.78 o
   1   7  13       32.26       34.43      2.75 o
   2   7  13        9.37        7.12      2.00 o
   3   7  13       10.77       10.92      3.09 o
   4   7  13        0.01        2.98      2.32 o
  -3   8  13       35.53       43.59      4.19 o
  -2   8  13        0.69        1.82      2.66 o
  -1   8  13       31.74       41.19      3.03 o
   0   8  13        0.04       -0.27      1.59 o
   1   8  13       25.66       21.44      2.48 o
   2   8  13        0.01       -1.77      1.68 o
   3   8  13        1.61        3.08      2.04 o
  -2   9  13        9.86       14.69      3.05 o
  -1   9  13       14.80       20.73      3.09 o
   0   9  13        0.01        2.09      1.77 o
   1   9  13        0.93        2.69      1.84 o
   2   9  13        1.14        3.19      1.81 o
   0  10  13        0.05        0.89      1.88 o
  -4   0  14       42.31       39.81      5.03 o
  -2   0  14        4.96        7.08      2.50 o
   0   0  14     1600.79     1860.80     48.41 o
   2   0  14       92.09       92.29      4.59 o
   4   0  14        1.05        5.31      1.72 o
  -5   1  14        0.00       -3.46      2.36 o
  -4   1  14       55.19       49.90      3.74 o
  -3   1  14      207.75      193.47      6.91 o
  -2   1  14      219.60      185.58      4.12 o
  -1   1  14        4.35        5.64      1.40 o
   0   1  14      157.93      150.89      3.32 o
   1   1  14       97.73      113.04      2.55 o
   2   1  14        2.25        6.49      1.01 o
   3   1  14       18.66       17.74      1.47 o
   4   1  14       16.42       13.18      1.45 o
   5   1  14       28.75       30.16      2.70 o
  -5   2  14       29.78       35.75      3.62 o
  -4   2  14        9.91        6.38      2.31 o
  -3   2  14      192.50      168.28      4.22 o
  -2   2  14        3.21        2.13      1.18 o
  -1   2  14       18.24       18.65      1.45 o
   0   2  14      373.46      361.92      6.08 o
   1   2  14       36.72       32.60      1.70 o
   2   2  14       15.89       13.97      1.20 o
   3   2  14      108.25      102.97      2.97 o
   4   2  14        4.84        8.03      1.35 o
   5   2  14        0.03        2.69      1.72 o
  -5   3  14        9.36        8.46      2.60 o
  -4   3  14        0.00        1.72      1.85 o
  -3   3  14      133.71      138.23      4.58 o
  -2   3  14        7.67        7.50      1.31 o
  -1   3  14      129.23      114.38      2.97 o
   0   3  14        0.01        1.27      1.17 o
   1   3  14        9.92        8.75      1.20 o
   2   3  14       32.04       33.67      2.08 o
   3   3  14       57.96       60.61      2.61 o
   4   3  14        9.55        8.20      1.41 o
   5   3  14        1.09        3.06      1.57 o
  -5   4  14        4.18        1.04      2.44 o
  -4   4  14       65.01       63.61      3.47 o
  -3   4  14       40.97       40.65      2.32 o
  -2   4  14        4.04        4.75      1.63 o
  -1   4  14       15.33       13.90      1.59 o
   0   4  14        1.03        0.72      1.12 o
   1   4  14       75.66       72.43      2.47 o
   2   4  14        6.85        7.10      1.32 o
   3   4  14        4.60        9.67      1.55 o
   4   4  14        1.47        2.39      1.43 o
   5   4  14        0.43        4.14      1.65 o
  -5   5  14       14.00       12.26      2.54 o
  -4   5  14        0.50       -0.70      2.32 o
  -3   5  14       21.79       23.27      2.13 o
  -2   5  14      121.44      112.92      3.66 o
  -1   5  14      610.97      580.15     13.26 o
   0   5  14       34.68       32.13      2.12 o
   1   5  14       13.73       12.30      1.83 o
   2   5  14        0.68        1.34      1.26 o
   3   5  14        0.55        0.46      1.30 o
   4   5  14        0.03        1.21      1.69 o
  -4   6  14        0.10       -0.35      3.72 o
  -3   6  14        4.31        4.11      2.44 o
  -2   6  14        9.28       10.39      2.68 o
  -1   6  14       44.79       46.95      3.00 o
   0   6  14        0.68       -0.70      1.64 o
   1   6  14       21.43       22.62      2.32 o
   2   6  14       36.09       30.82      2.74 o
   3   6  14        2.81        5.11      1.93 o
   4   6  14       25.77       23.98      3.48 o
  -4   7  14       12.43       13.84      5.20 o
  -3   7  14        7.55        8.00      2.71 o
  -2   7  14        2.05       -1.16      2.47 o
  -1   7  14       10.76       11.73      2.10 o
   0   7  14       29.76       29.92      2.74 o
   1   7  14        1.45        2.29      1.75 o
   2   7  14        1.05        2.94      1.87 o
   3   7  14        0.92        1.62      1.70 o
  -3   8  14        1.03        5.93      2.82 o
  -2   8  14       62.94       58.58      4.45 o
  -1   8  14       15.52       17.78      2.44 o
   0   8  14       30.98       36.34      2.88 o
   1   8  14        4.43        3.19      1.79 o
   2   8  14        9.79       10.28      2.21 o
   3   8  14        0.06        1.08      1.84 o
  -2   9  14        5.35       10.65      2.80 o
  -1   9  14        0.07        0.96      2.44 o
   0   9  14        0.19        0.88      1.76 o
   1   9  14        4.32        3.12      1.83 o
   2   9  14        0.56        1.08      2.65 o
  -5   0  15       45.39       44.23      5.85 o
  -3   0  15      695.07      594.44     21.36 o
  -1   0  15       39.77       32.42      2.89 o
   1   0  15       13.22       16.20      1.77 o
   3   0  15       73.98       79.55      3.64 o
   5   0  15        2.33        2.08      2.42 o
  -5   1  15       30.52       28.15      3.47 o
  -4   1  15        4.25        2.57      2.37 o
  -3   1  15       49.94       44.03      3.51 o
  -2   1  15       38.38       41.48      2.12 o
  -1   1  15       44.16       42.79      2.26 o
   0   1  15      752.68      752.25     10.86 o
   1   1  15       76.23       73.29      2.43 o
   2   1  15       11.71       14.33      1.23 o
   3   1  15       12.37       14.89      1.41 o
   4   1  15        0.88        2.86      1.22 o
   5   1  15        0.87        2.20      1.75 o
  -5   2  15       16.91       19.03      3.16 o
  -4   2  15       61.39       55.22      4.05 o
  -3   2  15        9.69        6.11      2.52 o
  -2   2  15      212.26      203.41      4.10 o
  -1   2  15        6.85        8.34      1.38 o
   0   2  15       71.62       72.54      2.40 o
   1   2  15       13.84       13.84      1.34 o
   2   2  15       36.94       37.57      1.94 o
   3   2  15        7.95        7.53      1.39 o
   4   2  15        6.43        7.67      1.34 o
   5   2  15       11.71        7.33      1.89 o
  -5   3  15        4.02        2.62      2.50 o
  -4   3  15        1.21        3.10      2.38 o
  -3   3  15        0.02       -2.31      1.30 o
  -2   3  15       89.80       91.30      2.79 o
  -1   3  15        9.90        5.91      1.32 o
   0   3  15      185.83      171.18      3.86 o
   1   3  15        4.90        4.32      1.16 o
   2   3  15        0.69        0.56      1.12 o
   3   3  15        5.10        6.37      1.40 o
   4   3  15        0.59       -0.79      1.20 o
   5   3  15        0.25        2.97      1.57 o
  -5   4  15        0.59       -0.17      2.49 o
  -4   4  15       45.46       48.22      3.19 o
  -3   4  15        2.79        4.35      1.53 o
  -2   4  15       21.85       20.24      2.02 o
  -1   4  15      465.18      459.68      7.59 o
   0   4  15        6.44        3.96      1.29 o
   1   4  15       47.45       49.53      2.19 o
   2   4  15        0.54        0.47      1.19 o
   3   4  15        1.85        2.78      1.33 o
   4   4  15       11.63       10.42      1.94 o
   5   4  15        1.21        0.92      1.84 o
  -4   5  15        0.22       -3.55      1.83 o
  -3   5  15        9.71        9.72      1.91 o
  -2   5  15      324.50      336.48      6.99 o
  -1   5  15       91.55       89.54      2.97 o
   0   5  15      134.93      130.39      3.47 o
   1   5  15        2.44        3.37      1.28 o
   2   5  15       47.50       47.19      2.33 o
   3   5  15        5.40        5.02      1.69 o
   4   5  15        2.57        2.91      1.79 o
  -4   6  15       23.89       34.90      5.30 o
  -3   6  15       56.98       61.43      5.08 o
  -2   6  15      128.04      124.29      5.74 o
  -1   6  15       50.54       52.83      3.19 o
   0   6  15        1.19       -2.67      1.62 o
   1   6  15       10.08        6.06      1.93 o
   2   6  15        8.52        9.31      2.48 o
   3   6  15        3.41        3.49      3.06 o
   4   6  15        2.65        0.15      2.45 o
  -3   7  15        0.06        2.75      2.45 o
  -2   7  15        1.67        3.64      3.02 o
  -1   7  15        4.62        5.17      1.96 o
   0   7  15        8.74        9.84      3.13 o
   1   7  15        4.87        5.18      1.85 o
   2   7  15        9.51        8.25      2.81 o
   3   7  15        1.16        0.83      2.01 o
  -3   8  15       18.59       29.31      3.78 o
  -2   8  15        1.43        3.42      2.60 o
  -1   8  15       19.00       25.11      2.74 o
   0   8  15        0.70        1.41      1.71 o
   1   8  15        0.03        0.70      3.13 o
   2   8  15        3.55        3.78      1.91 o
   3   8  15        0.57        4.10      1.99 o
  -1   9  15        2.85        5.79      2.59 o
   0   9  15        0.26        1.18      1.78 o
   1   9  15        1.86        6.34      1.96 o
  -4   0  16        0.20        1.33      3.21 o
   0   0  16      763.94      784.49     18.38 o
   2   0  16       33.58       39.44      2.50 o
   4   0  16        0.32        1.65      1.72 o
  -5   1  16        5.77        4.99      2.66 o
  -4   1  16       97.61       93.64      5.18 o
  -3   1  16        2.08        5.54      2.51 o
  -2   1  16      288.29      254.87      5.55 o
  -1   1  16        1.25       -1.30      1.40 o
   0   1  16       79.44       82.11      3.18 o
   1   1  16       13.86       15.63      1.40 o
   2   1  16        8.28        5.48      1.20 o
   3   1  16        4.42        3.03      1.10 o
   4   1  16        9.11       10.85      1.42 o
   5   1  16        5.06        5.12      1.81 o
  -5   2  16        1.08        2.98      2.65 o
  -4   2  16        0.19       -1.20      2.14 o
  -3   2  16      168.16      139.92      5.94 o
  -2   2  16      145.68      137.51      3.89 o
  -1   2  16      256.29      248.40      5.61 o
   0   2  16      377.02      383.66      6.57 o
   1   2  16        7.25       10.20      1.50 o
   2   2  16       10.06       10.93      1.35 o
   3   2  16       11.52        9.02      1.47 o
   4   2  16        0.05        1.25      1.19 o
   5   2  16        0.33        0.35      1.50 o
  -5   3  16       16.36       19.02      3.32 o
  -4   3  16       14.40       14.14      2.73 o
  -3   3  16      109.68       96.09      3.90 o
  -2   3  16      267.70      249.48      5.51 o
  -1   3  16       59.43       55.61      2.28 o
   0   3  16       53.70       59.39      2.35 o
   1   3  16       56.93       52.92      2.28 o
   2   3  16        4.46        3.88      1.27 o
   3   3  16       12.19        7.78      1.51 o
   4   3  16        4.28        7.90      1.58 o
   5   3  16        0.12        1.67      1.79 o
  -4   4  16        3.09       -3.45      3.00 o
  -3   4  16       37.20       32.61      2.31 o
  -2   4  16        6.88        8.02      1.89 o
  -1   4  16      175.44      190.59      4.34 o
   0   4  16       15.80       14.77      1.59 o
   1   4  16        8.15        8.41      1.41 o
   2   4  16        4.04        4.02      1.42 o
   3   4  16        0.35       -0.11      1.60 o
   4   4  16       25.75       22.32      2.35 o
  -4   5  16        9.28       12.04      5.45 o
  -3   5  16       19.94       23.05      2.53 o
  -2   5  16        1.73        2.67      1.78 o
  -1   5  16        5.46        4.50      1.56 o
   0   5  16        0.01        0.30      1.37 o
   1   5  16       83.16       76.05      2.77 o
   2   5  16        2.60        3.45      1.38 o
   3   5  16        3.38        1.99      1.45 o
   4   5  16       31.02       26.83      3.93 o
  -4   6  16        2.04        7.40      5.01 o
  -3   6  16       10.95        9.10      2.73 o
  -2   6  16      183.54      178.53      7.03 o
  -1   6  16        1.33        4.16      1.96 o
   0   6  16        5.43        5.48      2.24 o
   1   6  16       12.71       15.98      2.30 o
   2   6  16        0.11       -0.18      1.87 o
   3   6  16        1.00        2.17      2.07 o
   4   6  16        0.00        0.28      2.32 o
  -3   7  16       10.68       20.43      3.35 o
  -2   7  16      100.16      118.96      5.93 o
  -1   7  16       55.31       56.79      3.57 o
   0   7  16        1.20        1.05      2.33 o
   1   7  16        8.99        7.20      2.09 o
   2   7  16        5.56        3.33      1.96 o
   3   7  16        0.33        2.89      1.95 o
  -2   8  16        1.89        7.48      3.22 o
  -1   8  16        0.30        1.46      2.36 o
   0   8  16        7.00       10.67      2.97 o
   1   8  16        0.29       -2.36      2.19 o
   2   8  16       10.75       14.18      3.55 o
  -1   9  16        0.53        4.85      4.65 o
   0   9  16        0.00        1.50      1.86 o
   1   9  16        0.07        0.58      1.90 o
  -5   0  17       43.83       40.13      5.85 o
  -3   0  17        8.78        3.28      3.40 o
  -1   0  17        0.16        0.72      1.97 o
   1   0  17      128.21      129.01      5.75 o
   3   0  17       11.57       11.31      1.86 o
   5   0  17       12.68        9.46      2.80 o
  -5   1  17       23.39       24.39      3.50 o
  -4   1  17       13.47       11.42      2.76 o
  -3   1  17        0.36       -1.39      2.18 o
  -2   1  17        4.18        6.49      1.79 o
  -1   1  17       71.62       60.45      2.96 o
   0   1  17        1.11        4.29      1.74 o
   1   1  17        6.73        6.16      1.68 o
   2   1  17        3.68        4.54      2.12 o
   3   1  17        2.74        3.07      1.55 o
   4   1  17        0.88       -0.31      1.22 o
   5   1  17        1.68        1.68      1.80 o
  -5   2  17       14.35       13.86      3.13 o
  -4   2  17       15.48       16.40      2.92 o
  -3   2  17       35.46       30.62      3.29 o
  -2   2  17       37.37       39.39      2.33 o
  -1   2  17       92.54       85.91      3.25 o
   0   2  17      391.78      385.93      7.82 o
   1   2  17      177.40      179.79      5.13 o
   2   2  17       11.24        9.58      1.40 o
   3   2  17        0.37       -0.14      1.24 o
   4   2  17        8.77       10.85      1.60 o
   5   2  17        0.02        0.30      1.73 o
  -5   3  17        6.46        7.26      2.93 o
  -4   3  17        4.11       -1.56      2.31 o
  -3   3  17       19.56       23.41      2.36 o
  -2   3  17       84.26       97.43      4.07 o
  -1   3  17      136.98      135.53      4.26 o
   0   3  17      518.19      506.78     11.29 o
   1   3  17      160.65      171.42      4.17 o
   2   3  17        0.31        3.23      1.36 o
   3   3  17        3.42        2.95      1.36 o
   4   3  17        0.22        2.46      1.47 o
  -4   4  17       47.36       49.65      4.16 o
  -3   4  17        0.44       -0.12      1.75 o
  -2   4  17      375.49      372.35      7.54 o
  -1   4  17       13.70       14.30      1.72 o
   0   4  17       38.38       36.15      2.11 o
   1   4  17        0.03        2.50      1.33 o
   2   4  17       33.26       30.70      2.03 o
   3   4  17        1.04        1.47      1.34 o
   4   4  17        3.62        2.64      2.33 o
  -4   5  17        1.32        5.25      2.71 o
  -3   5  17        0.10        1.20      2.52 o
  -2   5  17        1.73        0.75      1.63 o
  -1   5  17       72.86       69.07      3.59 o
   0   5  17      130.33      127.26      3.60 o
   1   5  17       10.78       11.19      1.56 o
   2   5  17        0.77        2.26      1.43 o
   3   5  17       11.49       12.31      1.71 o
   4   5  17        7.57        9.22      2.05 o
  -3   6  17        1.48        9.38      2.66 o
  -2   6  17        8.14       11.55      2.66 o
  -1   6  17        1.46        0.79      2.91 o
   0   6  17       13.79       15.76      2.29 o
   1   6  17        1.28        1.24      1.83 o
   2   6  17        2.36        0.15      1.93 o
   3   6  17        2.93        3.73      2.77 o
  -3   7  17        2.17        1.63      2.64 o
  -2   7  17       14.88       25.10      3.24 o
  -1   7  17        5.63        6.76      2.24 o
   0   7  17       13.21       16.46      2.32 o
   1   7  17        2.37        0.57      1.79 o
   2   7  17       14.87       13.34      2.41 o
   3   7  17        0.08        3.38      2.03 o
  -2   8  17        2.00        8.84      2.69 o
  -1   8  17        0.66        0.52      2.32 o
   0   8  17        2.19        4.09      1.99 o
   1   8  17        0.55        0.72      1.83 o
   2   8  17        0.77        0.37      2.49 o
  -4   0  18        0.10       -2.29      3.18 o
  -2   0  18      237.07      230.06      7.75 o
   0   0  18       72.56       72.52      4.45 o
   2   0  18        8.96        6.20      2.22 o
   4   0  18        0.20       -0.17      2.01 o
  -5   1  18        0.30       -1.79      2.40 o
  -4   1  18      133.87      128.30      6.31 o
  -3   1  18        3.45        0.12      2.49 o
  -2   1  18      121.86      121.98      4.54 o
  -1   1  18        0.19        2.77      1.69 o
   0   1  18       44.17       42.22      2.60 o
   1   1  18       22.76       27.63      2.33 o
   2   1  18        5.03        2.95      1.51 o
   3   1  18        0.62       -0.66      1.77 o
   4   1  18        3.65        6.82      1.53 o
  -4   2  18       11.69       11.37      2.83 o
  -3   2  18       44.87       38.74      4.82 o
  -2   2  18       72.09       69.18      3.55 o
  -1   2  18       73.22       71.94      3.14 o
   0   2  18      153.42      152.13      4.52 o
   1   2  18       39.93       43.26      2.63 o
   2   2  18        3.32        5.82      1.36 o
   3   2  18        0.72        2.20      1.33 o
   4   2  18       17.38       19.67      1.91 o
  -4   3  18        2.98        5.12      2.65 o
  -3   3  18        0.01        2.85      2.43 o
  -2   3  18       15.90       14.22      2.30 o
  -1   3  18       12.98       15.61      2.04 o
   0   3  18       12.41       16.46      2.11 o
   1   3  18      123.90      113.54      3.41 o
   2   3  18        5.88        7.74      1.49 o
   3   3  18        2.71        4.27      1.42 o
   4   3  18       13.35       10.58      2.01 o
  -4   4  18        2.20        0.67      2.59 o
  -3   4  18       21.72       22.68      2.50 o
  -2   4  18       71.27       70.66      3.67 o
  -1   4  18        7.10        8.11      1.85 o
   0   4  18      205.88      206.98      4.70 o
   1   4  18       77.49       73.80      2.82 o
   2   4  18        0.01        2.39      1.36 o
   3   4  18        2.27        3.82      1.46 o
   4   4  18        3.20        5.74      1.68 o
  -4   5  18        1.42       -4.24      3.64 o
  -3   5  18       46.37       51.72      3.50 o
  -2   5  18        3.34        4.82      2.07 o
  -1   5  18        0.31        2.16      1.50 o
   0   5  18       14.95       16.99      2.54 o
   1   5  18        0.22        1.51      1.33 o
   2   5  18        0.55       -0.80      1.34 o
   3   5  18       15.87       15.04      1.83 o
   4   5  18        0.28        1.36      1.83 o
  -3   6  18       14.49       20.45      4.44 o
  -2   6  18       24.65       30.82      4.46 o
  -1   6  18       22.35       27.27      2.79 o
   0   6  18        0.04       -0.61      1.76 o
   1   6  18        4.83        6.06      2.06 o
   2   6  18        9.00        9.27      2.87 o
   3   6  18        0.01        2.85      2.05 o
  -3   7  18        6.90       17.20      3.15 o
  -2   7  18        4.31       11.27      2.78 o
  -1   7  18       21.96       26.04      2.87 o
   0   7  18        4.02        3.18      2.00 o
   1   7  18       12.32       13.99      2.34 o
   2   7  18        0.77       -0.68      2.61 o
  -1   8  18       20.24       25.38      6.59 o
   0   8  18        1.46        5.72      2.56 o
   1   8  18        0.72        3.70      2.03 o
  -3   0  19      120.21       85.52      7.10 o
  -1   0  19        3.37        5.46      3.01 o
   1   0  19      531.79      540.18     14.74 o
   3   0  19        0.03        0.02      2.21 o
  -4   1  19        5.07        8.79      2.73 o
  -3   1  19       66.65       65.00      4.42 o
  -2   1  19      102.89       95.68      4.17 o
  -1   1  19      363.46      369.98      7.74 o
   0   1  19       60.67       66.34      3.15 o
   1   1  19       31.35       35.25      2.54 o
   2   1  19        7.54        8.35      1.77 o
   3   1  19        1.97        0.23      1.47 o
   4   1  19        0.13        2.77      1.39 o
  -4   2  19       10.74       10.39      2.87 o
  -3   2  19        4.31        6.06      2.69 o
  -2   2  19      109.22       99.40      4.22 o
  -1   2  19       21.34       18.94      2.15 o
   0   2  19       52.54       53.63      3.81 o
   1   2  19       16.80       20.75      2.20 o
   2   2  19       23.71       20.87      2.39 o
   3   2  19        0.92        0.06      1.34 o
   4   2  19        0.00        1.14      1.42 o
  -4   3  19       10.87       11.78      3.12 o
  -3   3  19       14.12       16.97      3.04 o
  -2   3  19       11.85       15.35      2.64 o
  -1   3  19        7.93       11.96      1.88 o
   0   3  19       40.58       37.67      2.89 o
   1   3  19       13.30       15.98      2.03 o
   2   3  19        0.32        1.03      1.30 o
   3   3  19        2.11        3.45      1.42 o
   4   3  19        0.50        2.45      1.54 o
  -4   4  19       47.54       57.87      6.15 o
  -3   4  19        2.70        3.65      2.88 o
  -2   4  19       51.70       54.69      3.35 o
  -1   4  19        3.36        1.02      1.64 o
   0   4  19       10.81       10.82      1.82 o
   1   4  19        0.04        0.36      1.98 o
   2   4  19        1.59        0.83      1.36 o
   3   4  19        9.88        9.20      1.65 o
   4   4  19        0.76        3.38      1.69 o
  -3   5  19        0.54        1.46      2.05 o
  -2   5  19       37.69       43.48      3.18 o
  -1   5  19        0.75        1.82      1.74 o
   0   5  19       53.66       52.52      2.48 o
   1   5  19        4.71        6.47      1.49 o
   2   5  19        1.56        2.32      1.89 o
   3   5  19       14.29       12.45      1.80 o
  -3   6  19       11.50       14.73      4.12 o
  -2   6  19       10.77       15.91      4.19 o
  -1   6  19       69.34       76.66      4.07 o
   0   6  19        3.32        4.11      1.99 o
   1   6  19        1.36        0.87      1.90 o
   2   6  19        1.88        3.90      2.11 o
   3   6  19        1.38        4.15      3.18 o
  -2   7  19        3.50        6.99      2.61 o
  -1   7  19       86.32       93.82      5.50 o
   0   7  19       22.62       22.60      2.73 o
   1   7  19        0.00        1.63      1.97 o
   2   7  19        1.49       -0.44      1.94 o
  -1   8  19        9.73       13.99      3.01 o
   0   8  19        1.00        3.88      2.08 o
   1   8  19        2.07        6.24      2.22 o
  -4   0  20       26.23       32.54      5.33 o
  -2   0  20       33.60       45.23      3.86 o
   0   0  20      124.78      129.04      7.65 o
   2   0  20       24.85       19.83      3.09 o
   4   0  20        0.05        0.68      2.32 o
  -4   1  20       52.81       59.15      8.37 o
  -3   1  20        1.72       -3.68      2.36 o
  -2   1  20       89.50       68.14      3.08 o
  -1   1  20        0.08        4.54      1.86 o
   0   1  20       30.33       28.70      2.52 o
   1   1  20       88.36       91.63      3.82 o
   2   1  20       12.01       11.88      1.86 o
   3   1  20        3.76        2.48      1.60 o
   4   1  20        0.74       -2.64      1.53 o
  -4   2  20        8.34        6.96      2.90 o
  -3   2  20       20.46       17.73      3.15 o
  -2   2  20        2.15        4.80      2.09 o
  -1   2  20       20.36       19.38      2.15 o
   0   2  20       20.73       25.31      2.35 o
   1   2  20      252.28      251.16      6.40 o
   2   2  20        9.75        7.77      1.74 o
   3   2  20        1.37       -1.16      1.41 o
   4   2  20        0.75        2.44      1.44 o
  -4   3  20        5.47        4.05      2.96 o
  -3   3  20        1.91        2.47      2.98 o
  -2   3  20       13.63       17.60      2.44 o
  -1   3  20        2.53        2.72      1.69 o
   0   3  20        3.28        4.56      1.84 o
   1   3  20       36.83       35.97      2.51 o
   2   3  20        8.24       12.87      1.99 o
   3   3  20        1.93        4.87      1.84 o
   4   3  20        0.29        4.74      1.77 o
  -4   4  20        1.26       -1.30      3.28 o
  -3   4  20       43.41       41.98      4.08 o
  -2   4  20        0.03       -2.70      1.85 o
  -1   4  20      101.33      103.26      3.92 o
   0   4  20        5.73        4.32      1.87 o
   1   4  20       15.64       17.74      2.31 o
   2   4  20        3.41        5.65      1.52 o
   3   4  20        0.53       -0.22      1.48 o
  -3   5  20       15.53       23.33      2.77 o
  -2   5  20       24.40       22.63      2.71 o
  -1   5  20        6.91        7.80      1.95 o
   0   5  20       18.17       20.28      2.12 o
   1   5  20       33.37       35.55      2.22 o
   2   5  20        9.18       10.24      2.00 o
   3   5  20        0.12        1.35      1.56 o
  -3   6  20       25.79       43.81      5.55 o
  -2   6  20        0.86       -4.34      3.11 o
  -1   6  20      104.64      126.09     10.20 o
   0   6  20        3.86        1.57      1.97 o
   1   6  20        0.39       -0.17      1.92 o
   2   6  20       14.61       14.34      2.60 o
  -2   7  20        1.53        6.07      4.00 o
  -1   7  20        9.62       12.97      3.03 o
   0   7  20        2.72        6.59      2.16 o
   1   7  20        2.63        3.39      2.46 o
  -3   0  21        1.03        1.68      3.50 o
  -1   0  21       21.37       25.00      5.92 o
   1   0  21        5.87        7.81      3.00 o
   3   0  21        0.16       -0.42      3.96 o
  -4   1  21        4.00        2.05      2.82 o
  -3   1  21       85.21       83.86      5.17 o
  -2   1  21       12.93        7.08      2.11 o
  -1   1  21       66.66       72.81      3.38 o
   0   1  21       32.32       36.24      2.69 o
   1   1  21      175.89      169.39      5.29 o
   2   1  21        0.35       -0.83      1.68 o
   3   1  21        0.91       -2.90      1.45 o
   4   1  21        0.00        2.08      1.77 o
  -4   2  21       31.84       33.27      4.10 o
  -3   2  21        9.88        5.60      2.81 o
  -2   2  21        0.91        1.49      2.03 o
  -1   2  21        0.36        2.05      2.27 o
   0   2  21        2.20        4.44      1.69 o
   1   2  21       61.53       58.41      3.16 o
   2   2  21        0.02        0.95      1.59 o
   3   2  21        0.34        2.67      1.59 o
   4   2  21        3.14        5.96      1.82 o
  -4   3  21       11.02        8.40      3.14 o
  -3   3  21       13.43       14.32      3.16 o
  -2   3  21       11.25       12.76      2.40 o
  -1   3  21       32.02       32.34      2.50 o
   0   3  21        4.33        2.58      1.64 o
   1   3  21        0.37        3.20      1.64 o
   2   3  21        1.44        1.64      1.59 o
   3   3  21        3.18        4.09      1.69 o
  -3   4  21        0.32       -5.32      2.66 o
  -2   4  21       10.38       13.26      2.41 o
  -1   4  21       19.21       19.27      2.23 o
   0   4  21       18.58       21.14      2.19 o
   1   4  21        6.23        6.48      2.13 o
   2   4  21       36.78       34.79      2.71 o
   3   4  21        0.28        4.13      1.74 o
  -3   5  21        1.76        3.97      3.16 o
  -2   5  21       23.71       35.40      3.20 o
  -1   5  21       30.67       33.62      2.34 o
   0   5  21        0.06        0.44      1.64 o
   1   5  21        4.47        7.24      2.82 o
   2   5  21        3.56        2.77      1.77 o
   3   5  21        0.99        1.84      1.60 o
  -2   6  21        1.18        4.27      3.70 o
  -1   6  21        4.79        7.87      4.12 o
   0   6  21        3.68        2.52      2.71 o
   1   6  21        0.11        2.08      2.64 o
   2   6  21        1.80        0.84      2.11 o
  -1   7  21        4.42        3.33      3.75 o
   0   7  21        3.91        4.37      3.12 o
   1   7  21        0.00        2.63      2.16 o
  -4   0  22       21.65       17.41      5.01 o
  -2   0  22       26.56       35.36      5.57 o
   0   0  22        0.99        2.36      3.69 o
   2   0  22       25.02       17.95      3.13 o
  -4   1  22        4.63        3.09      2.90 o
  -3   1  22        4.12        1.75      2.69 o
  -2   1  22       10.40       12.56      2.40 o
  -1   1  22        1.32        5.27      1.91 o
   0   1  22       85.18       85.83      4.95 o
   1   1  22      118.70      100.97      4.12 o
   2   1  22        8.59        5.87      1.82 o
   3   1  22        1.01       -0.32      1.63 o
  -3   2  22       49.61       40.78      5.16 o
  -2   2  22       32.93       31.31      2.98 o
  -1   2  22       24.16       24.38      2.46 o
   0   2  22        3.30        4.96      1.75 o
   1   2  22        0.48        0.80      1.77 o
   2   2  22       14.86       12.18      1.99 o
   3   2  22        0.09        1.72      1.62 o
  -3   3  22        0.00       -1.19      2.80 o
  -2   3  22        1.63        4.61      2.19 o
  -1   3  22       66.62       66.03      3.32 o
   0   3  22        0.39        2.29      1.68 o
   1   3  22        0.20        2.12      1.68 o
   2   3  22       27.10       26.07      2.39 o
   3   3  22        2.16        4.14      1.81 o
  -3   4  22       29.02       31.66      4.39 o
  -2   4  22        0.19       -1.09      2.05 o
  -1   4  22       77.85       86.79      3.78 o
   0   4  22        0.07        0.95      1.84 o
   1   4  22       10.39       11.03      1.88 o
   2   4  22       15.37       18.82      2.20 o
   3   4  22        0.09        1.79      2.13 o
  -2   5  22        5.60        5.69      2.40 o
  -1   5  22        0.00        2.72      1.97 o
   0   5  22       19.91       22.00      2.31 o
   1   5  22        9.72       10.91      2.16 o
   2   5  22        0.16        3.72      1.80 o
  -1   6  22        4.96        7.97      4.44 o
   0   6  22        0.70        2.51      2.95 o
   1   6  22        0.08       -1.12      2.46 o
  -3   0  23        2.43        5.18      4.07 o
  -1   0  23       11.66       15.16      3.80 o
   1   0  23       47.91       58.02      4.70 o
   3   0  23        0.30        2.54      5.92 o
  -3   1  23       36.98       41.59      4.31 o
  -2   1  23       15.22       12.29      2.40 o
  -1   1  23       67.91       60.81      3.28 o
   0   1  23       16.37       14.14      2.14 o
   1   1  23        0.04        2.83      2.45 o
   2   1  23       20.50       21.45      2.38 o
   3   1  23        6.99       -1.19      1.82 o
  -3   2  23        0.00        2.44      3.09 o
  -2   2  23        2.25        3.73      2.19 o
  -1   2  23        4.16        6.04      1.95 o
   0   2  23       21.95       23.90      2.31 o
   1   2  23        0.45        1.00      1.68 o
   2   2  23       10.04        9.11      1.98 o
   3   2  23        2.29        1.78      2.01 o
  -3   3  23       30.92       37.34      4.28 o
  -2   3  23       19.96       29.02      3.02 o
  -1   3  23        0.30        2.46      2.31 o
   0   3  23        0.01        3.62      1.77 o
   1   3  23       24.88       27.10      2.43 o
   2   3  23       13.14        7.22      1.91 o
   3   3  23        0.14        0.62      1.63 o
  -2   4  23       18.04       25.42      3.03 o
  -1   4  23        0.12        2.02      1.84 o
   0   4  23       25.47       31.85      2.57 o
   1   4  23        8.36        9.40      1.90 o
   2   4  23       15.34       18.81      2.22 o
  -2   5  23       15.69       20.06      2.89 o
  -1   5  23       23.55       24.12      2.89 o
   0   5  23        1.21        6.24      1.93 o
   1   5  23        0.03        2.41      2.44 o
   0   6  23       24.35       30.87      4.05 o
  -2   0  24        4.59        8.34      4.42 o
   0   0  24        7.41        7.12      4.18 o
   2   0  24       28.50       21.62      3.49 o
  -3   1  24        0.58       -3.35      2.78 o
  -2   1  24       15.93       19.58      2.76 o
  -1   1  24        5.74        8.11      2.00 o
   0   1  24        6.53        8.21      1.99 o
   1   1  24        5.46        4.23      1.89 o
   2   1  24       96.59       92.62      4.15 o
   3   1  24        0.51        1.21      2.41 o
  -3   2  24       34.97       36.43      4.28 o
  -2   2  24       20.78       23.43      2.91 o
  -1   2  24       15.14       17.24      2.30 o
   0   2  24        3.20        6.36      1.95 o
   1   2  24        0.75        1.99      1.74 o
   2   2  24        6.28        7.05      2.15 o
  -2   3  24       14.63       18.56      2.91 o
  -1   3  24        0.46        5.10      2.03 o
   0   3  24        0.67        3.65      1.76 o
   1   3  24       11.42       10.67      2.06 o
   2   3  24        4.30        3.40      3.67 o
  -2   4  24       10.96       15.94      2.83 o
  -1   4  24        0.15        3.81      1.92 o
   0   4  24        0.00        1.17      1.74 o
   1   4  24        0.26        2.56      1.75 o
   2   4  24        0.17        2.33      1.78 o
  -1   5  24        3.87        9.17      2.47 o
   0   5  24        0.86        5.99      1.87 o
   1   5  24        2.91        7.36      1.92 o
  -1   0  25        1.34        2.44      2.75 o
   1   0  25        2.76        7.74      2.85 o
  -2   1  25        1.35        6.20      3.07 o
  -1   1  25        0.12        2.34      1.84 o
   0   1  25        6.03       12.12      2.10 o
   1   1  25        1.99        0.14      1.77 o
   2   1  25        8.47        8.00      2.04 o
  -2   2  25       18.79       20.12      2.92 o
  -1   2  25       11.95       12.49      2.23 o
   0   2  25       11.13       14.08      2.19 o
   1   2  25        1.39        3.77      1.84 o
   2   2  25       14.02       14.64      2.28 o
  -2   3  25       11.47        9.63      2.66 o
  -1   3  25        1.02        6.30      2.15 o
   0   3  25        3.37        4.83      1.88 o
   1   3  25        0.15        3.58      1.86 o
  -1   4  25        6.52        8.68      2.46 o
   0   4  25       24.50       29.40      2.59 o
   1   4  25        0.38        3.41      1.87 o
  -2   0  26        9.72        6.93      4.46 o
   0   0  26        2.20        6.32      2.70 o
  -2   1  26       23.45       31.84      4.11 o
  -1   1  26        2.76        8.11      2.09 o
   0   1  26        7.22        8.26      2.07 o
   1   1  26        0.24        2.94      1.89 o
  -1   2  26        0.10        4.12      2.08 o
   0   2  26        0.16        2.95      2.01 o
   1   2  26       13.31       10.30      2.66 o
  -1   3  26       19.25       26.72      2.74 o
   0   3  26        3.99        5.84      2.01 o
  -1   0  27       13.37       15.47      3.40 o
   0   1  27        0.54        3.41      1.93 o
 
